# Supplementary material for: Bis(3,5-dimethyl-1H-pyrazole-κN 2)bis­(3,3′′,5,5′′-tetra­methyl-[1,1′:3′,1′′-terphen­yl]-2′-carboxyl­ato-κO)iron(II) dichloro­methane monosolvate
Source: Acta Crystallogr Sect E Struct Rep Online. 2012 Apr 18;68(Pt 5):m631–2. doi: 10.1107/S1600536812015553 (PMC3344361; doi:10.1107/S1600536812015553)
Supplement: Supplementary file 1 [file e-68-0m631-sup1.cif]

##############################################################################
#                                                                            #
# This CIF contains the data in a paper accepted for publication in          #
# Acta Crystallographica Section E. It conforms to the requirements of       #
# Notes for Authors for Acta Crystallographica Section E, and has been       #
# peer reviewed under the auspices of the IUCr Commission on Journals.       #
#                                                                            #
# Full details of the Crystallographic Information File format               #
# are given in the paper "The Crystallographic Information File (CIF):       #
# a New Standard Archive File for Crystallography" by S. R. Hall, F. H.      #
# Allen and I. D. Brown [Acta Cryst. (1991), A47, 655-685].                  #
#                                                                            #
# The current version of the core CIF dictionary is obtainable from          #
# ftp://ftp.iucr.org/pub/cif_core.dic.                                       #
#                                                                            #
# Software is freely available for graphical display of the structure(s)     #
# in this CIF. For information consult the CIF software page                 #
# http://www.iucr.org/resources/cif/software.                                #
#                                                                            #
# This file may be used for bona fide research purposes within the           #
# scientific community so long as proper attribution is given to the journal # 
# article from which it was obtained.                                        #
#                                                                            #
##############################################################################
data_I
_audit_creation_method     SHELXL-97
_chemical_name_systematic
;
Bis(3,5-dimethyl-1<i>H</i>-pyrazole-\k<i>N</i>^2^)bis(3,3'',5,5''-tetramethyl-
[1,1':3',1''-terphenyl]-2'-carboxylato-\k<i>O</i>)iron(II) dichloromethane
monosolvate
;
_chemical_name_common     ?
_chemical_formula_moiety     'C56 H58 Fe N4 O4, C H2 Cl2'
_chemical_formula_sum     'C57 H60 Cl2 Fe N4 O4'
_chemical_formula_iupac     '[Fe (C23 H21 O2)2 (C5 H8 N2)2], C H2 Cl2'
_chemical_formula_weight     991.84
_chemical_melting_point     ?
_symmetry_cell_setting     triclinic
_symmetry_space_group_name_H-M     'P -1'
_symmetry_space_group_name_Hall     '-P 1'
loop_
    _symmetry_equiv_pos_as_xyz
    'x, y, z'
    '-x, -y, -z'
_cell_length_a     12.363(3)
_cell_length_b     14.796(3)
_cell_length_c     16.735(3)
_cell_angle_alpha     111.11(3)
_cell_angle_beta     91.19(3)
_cell_angle_gamma     109.06(3)
_cell_volume     2665.7(13)
_cell_formula_units_Z     2
_cell_measurement_reflns_used     1009
_cell_measurement_theta_min     3.1
_cell_measurement_theta_max     27.7
_cell_measurement_temperature     293(2)
_exptl_crystal_description     block
_exptl_crystal_colour     colorless
_exptl_crystal_size_max     0.32
_exptl_crystal_size_mid     0.12
_exptl_crystal_size_min     0.10
_exptl_crystal_density_diffrn     1.236
_exptl_crystal_density_meas     ?
_exptl_crystal_density_method     'not measured'
_exptl_crystal_F_000     1044
_exptl_absorpt_coefficient_mu     0.431
_exptl_absorpt_correction_type     multi-scan
_exptl_absorpt_process_details     '(SADABS; Bruker, 2000)'
_exptl_absorpt_correction_T_min     0.839
_exptl_absorpt_correction_T_max     1.0
_exptl_special_details     ?
_diffrn_ambient_temperature     293(2)
_diffrn_radiation_type     MoK\a
_diffrn_radiation_wavelength     0.71073
_diffrn_radiation_source     'fine-focus sealed tube'
_diffrn_radiation_monochromator     graphite
_diffrn_measurement_device_type     'Bruker SMART CCD area-detector'
_diffrn_measurement_method     '\f and \w scans'
_diffrn_detector_area_resol_mean     ?
_diffrn_reflns_number     20058
_diffrn_reflns_av_R_equivalents     0.0178
_diffrn_reflns_av_sigmaI/netI     0.0261
_diffrn_reflns_theta_min     1.90
_diffrn_reflns_theta_max     25.25
_diffrn_reflns_theta_full     25.25
_diffrn_measured_fraction_theta_max     0.990
_diffrn_measured_fraction_theta_full     0.990
_diffrn_reflns_limit_h_min     -14
_diffrn_reflns_limit_h_max     14
_diffrn_reflns_limit_k_min     -17
_diffrn_reflns_limit_k_max     17
_diffrn_reflns_limit_l_min     -20
_diffrn_reflns_limit_l_max     19
_diffrn_standards_number     ?
_diffrn_standards_interval_count     ?
_diffrn_standards_interval_time     ?
_diffrn_standards_decay_%     ?
_refine_special_details
;
 Refinement of F^2^ against ALL reflections.  The weighted R-factor wR and
 goodness of fit S are based on F^2^, conventional R-factors R are based
 on F, with F set to zero for negative F^2^. The threshold expression of
 F^2^ > 2sigma(F^2^) is used only for calculating R-factors(gt) etc. and is
 not relevant to the choice of reflections for refinement.  R-factors based
 on F^2^ are statistically about twice as large as those based on F, and R-
 factors based on ALL data will be even larger.
;
_reflns_number_total     9561
_reflns_number_gt     8147
_reflns_threshold_expression     I>2\s(I)
_refine_ls_structure_factor_coef     Fsqd
_refine_ls_matrix_type     full
_refine_ls_R_factor_all     0.0617
_refine_ls_R_factor_gt     0.0530
_refine_ls_wR_factor_gt     0.1436
_refine_ls_wR_factor_ref     0.1492
_refine_ls_goodness_of_fit_ref     1.073
_refine_ls_restrained_S_all     1.073
_refine_ls_number_reflns     9561
_refine_ls_number_parameters     633
_refine_ls_number_restraints     0
_refine_ls_hydrogen_treatment     mixed
_refine_ls_weighting_scheme     calc
_refine_ls_weighting_details
         'calc w=1/[\s^2^(Fo^2^)+(0.0879P)^2^+1.2662P] where P=(Fo^2^+2Fc^2^)/3'
_atom_sites_solution_hydrogens     geom
_atom_sites_solution_primary     direct
_atom_sites_solution_secondary     difmap
_refine_ls_shift/su_max     0.001
_refine_ls_shift/su_mean     0.000
_refine_diff_density_max     1.126
_refine_diff_density_min     -1.060
_refine_ls_extinction_method     none
_refine_ls_extinction_coef     ?
loop_
    _atom_type_symbol
    _atom_type_description
    _atom_type_scat_dispersion_real
    _atom_type_scat_dispersion_imag
    _atom_type_scat_source
    'C' 'C' 0.0033 0.0016
                         'International Tables Vol C Tables 4.2.6.8 and 6.1.1.4'
    'H' 'H' 0.0000 0.0000
                         'International Tables Vol C Tables 4.2.6.8 and 6.1.1.4'
    'N' 'N' 0.0061 0.0033
                         'International Tables Vol C Tables 4.2.6.8 and 6.1.1.4'
    'O' 'O' 0.0106 0.0060
                         'International Tables Vol C Tables 4.2.6.8 and 6.1.1.4'
    'Fe' 'Fe' 0.3463 0.8444
                         'International Tables Vol C Tables 4.2.6.8 and 6.1.1.4'
    'Cl' 'Cl' 0.1484 0.1585
                         'International Tables Vol C Tables 4.2.6.8 and 6.1.1.4'
_computing_data_collection     '<i>SMART</i> (Bruker, 2000)'
_computing_cell_refinement     '<i>SAINT</i> (Bruker, 2000)'
_computing_data_reduction     '<i>SAINT</i> (Bruker, 2000)'
_computing_structure_solution     '<i>SHELXS97</i> (Sheldrick,2008)'
_computing_structure_refinement     '<i>SHELXL97</i> (Sheldrick, 2008)'
_computing_molecular_graphics     'SHELXTL (Sheldrick, 2008)'
_computing_publication_material     'SHELXTL (Sheldrick, 2008)'
loop_
    _atom_site_type_symbol
    _atom_site_label
    _atom_site_fract_x
    _atom_site_fract_y
    _atom_site_fract_z
    _atom_site_U_iso_or_equiv
    _atom_site_adp_type
    _atom_site_calc_flag
    _atom_site_refinement_flags
    _atom_site_occupancy
    _atom_site_symmetry_multiplicity
    _atom_site_disorder_assembly
    _atom_site_disorder_group
    Fe Fe1 0.20939(3) 0.51707(2) 0.21446(2) 0.02958(12) Uani d . 1 1 . .
    O O3 0.30443(15) 0.66135(12) 0.23370(11) 0.0348(4) Uani d . 1 1 . .
    O O1 0.29491(14) 0.45286(13) 0.26950(11) 0.0351(4) Uani d . 1 1 . .
    O O2 0.36189(15) 0.45601(13) 0.14937(11) 0.0361(4) Uani d . 1 1 . .
    O O4 0.16310(14) 0.72328(13) 0.23166(11) 0.0401(4) Uani d . 1 1 . .
    C C34 0.2667(2) 0.73433(17) 0.24544(14) 0.0303(5) Uani d . 1 1 . .
    C C11 0.36139(19) 0.43290(16) 0.21395(15) 0.0294(5) Uani d . 1 1 . .
    N N1 0.1156(2) 0.43116(16) 0.09177(15) 0.0444(5) Uani d . 1 1 . .
    C C17 0.5361(2) 0.42978(17) 0.29198(14) 0.0299(5) Uani d . 1 1 . .
    C C18 0.57352(19) 0.54266(18) 0.34720(15) 0.0304(5) Uani d . 1 1 . .
    C C12 0.43746(19) 0.37735(17) 0.22818(14) 0.0277(5) Uani d . 1 1 . .
    N N3 0.08654(18) 0.52658(17) 0.30033(15) 0.0404(5) Uani d . 1 1 . .
    C C27 0.1936(2) 0.21195(18) 0.12314(17) 0.0369(5) Uani d . 1 1 . .
    H H27 0.1820 0.2437 0.1796 0.044 Uiso calc R 1 1 . .
    C C40 0.4078(2) 0.89183(18) 0.22863(16) 0.0343(5) Uani d . 1 1 . .
    C C23 0.5838(2) 0.61643(18) 0.31164(16) 0.0342(5) Uani d . 1 1 . .
    H H23 0.5639 0.5950 0.2521 0.041 Uiso calc R 1 1 . .
    C C49 0.3161(2) 0.84844(18) 0.43131(15) 0.0326(5) Uani d . 1 1 . .
    C C35 0.35406(19) 0.84372(17) 0.28261(15) 0.0297(5) Uani d . 1 1 . .
    C C54 0.3374(2) 0.76141(18) 0.43030(14) 0.0311(5) Uani d . 1 1 . .
    H H54 0.3837 0.7355 0.3922 0.037 Uiso calc R 1 1 . .
    C C20 0.6418(2) 0.6807(2) 0.49019(16) 0.0392(6) Uani d . 1 1 . .
    C C36 0.3690(2) 0.90032(18) 0.37248(15) 0.0318(5) Uani d . 1 1 . .
    C C13 0.4061(2) 0.27119(17) 0.17776(14) 0.0297(5) Uani d . 1 1 . .
    C C16 0.6018(2) 0.37335(19) 0.30439(15) 0.0334(5) Uani d . 1 1 . .
    H H16 0.6692 0.4076 0.3450 0.040 Uiso calc R 1 1 . .
    N N4 0.04781(19) 0.60714(19) 0.32059(16) 0.0433(5) Uani d . 1 1 . .
    C C33 0.3208(2) 0.16675(18) 0.02217(16) 0.0363(5) Uani d . 1 1 . .
    H H33 0.3945 0.1679 0.0110 0.044 Uiso calc R 1 1 . .
    C C19 0.6032(2) 0.57645(19) 0.43686(15) 0.0336(5) Uani d . 1 1 . .
    H H19 0.5968 0.5278 0.4612 0.040 Uiso calc R 1 1 . .
    C C26 0.3044(2) 0.21535(17) 0.10658(16) 0.0320(5) Uani d . 1 1 . .
    C C15 0.5684(2) 0.26825(19) 0.25767(16) 0.0356(5) Uani d . 1 1 . .
    H H15 0.6112 0.2315 0.2687 0.043 Uiso calc R 1 1 . .
    C C41 0.3931(2) 0.83493(18) 0.13292(16) 0.0345(5) Uani d . 1 1 . .
    C C37 0.4345(2) 1.00550(19) 0.40654(16) 0.0388(6) Uani d . 1 1 . .
    H H37 0.4431 1.0438 0.4657 0.047 Uiso calc R 1 1 . .
    C C22 0.6234(2) 0.72150(19) 0.36390(18) 0.0392(6) Uani d . 1 1 . .
    C C14 0.4715(2) 0.21733(18) 0.19445(15) 0.0338(5) Uani d . 1 1 . .
    H H14 0.4497 0.1464 0.1627 0.041 Uiso calc R 1 1 . .
    C C45 0.3935(2) 0.6881(2) 0.00764(18) 0.0412(6) Uani d . 1 1 . .
    C C53 0.2906(2) 0.71222(19) 0.48535(15) 0.0344(5) Uani d . 1 1 . .
    N N2 0.1702(3) 0.39093(19) 0.02638(15) 0.0512(6) Uani d . 1 1 . .
    C C21 0.6517(2) 0.7522(2) 0.45271(17) 0.0411(6) Uani d . 1 1 . .
    H H21 0.6779 0.8225 0.4880 0.049 Uiso calc R 1 1 . .
    C C30 0.1192(2) 0.1149(2) -0.02760(19) 0.0471(7) Uani d . 1 1 . .
    H H30 0.0570 0.0816 -0.0727 0.057 Uiso calc R 1 1 . .
    C C55 0.3162(2) 0.6194(2) 0.48315(17) 0.0426(6) Uani d . 1 1 . .
    H H55A 0.3864 0.6415 0.5220 0.064 Uiso calc R 1 1 . .
    H H55B 0.3250 0.5810 0.4253 0.064 Uiso calc R 1 1 . .
    H H55C 0.2534 0.5760 0.5008 0.064 Uiso calc R 1 1 . .
    C C28 0.1002(2) 0.16175(19) 0.0564(2) 0.0438(6) Uani d . 1 1 . .
    C C43 0.3497(2) 0.8277(2) -0.01151(17) 0.0403(6) Uani d . 1 1 . .
    C C46 0.4087(2) 0.74075(19) 0.09713(17) 0.0375(6) Uani d . 1 1 . .
    H H46 0.4297 0.7122 0.1335 0.045 Uiso calc R 1 1 . .
    C C39 0.4754(2) 0.99731(19) 0.26556(18) 0.0414(6) Uani d . 1 1 . .
    H H39 0.5131 1.0298 0.2303 0.050 Uiso calc R 1 1 . .
    C C42 0.3634(2) 0.8778(2) 0.07789(17) 0.0380(6) Uani d . 1 1 . .
    H H42 0.3527 0.9410 0.1015 0.046 Uiso calc R 1 1 . .
    C C31 0.2285(2) 0.11647(19) -0.04582(17) 0.0419(6) Uani d . 1 1 . .
    C C50 0.2496(2) 0.8881(2) 0.49064(17) 0.0431(6) Uani d . 1 1 . .
    H H50 0.2355 0.9466 0.4921 0.052 Uiso calc R 1 1 . .
    C C52 0.2241(2) 0.7537(2) 0.54303(17) 0.0432(6) Uani d . 1 1 . .
    H H52 0.1921 0.7214 0.5799 0.052 Uiso calc R 1 1 . .
    C C7 0.0312(2) 0.4704(2) 0.34426(19) 0.0468(6) Uani d . 1 1 . .
    C C38 0.4876(2) 1.05429(19) 0.35319(18) 0.0442(6) Uani d . 1 1 . .
    H H38 0.5311 1.1250 0.3764 0.053 Uiso calc R 1 1 . .
    C C44 0.3637(2) 0.7328(2) -0.04499(17) 0.0418(6) Uani d . 1 1 . .
    H H44 0.3528 0.6978 -0.1049 0.050 Uiso calc R 1 1 . .
    C C8 -0.0422(3) 0.5161(3) 0.3913(2) 0.0557(8) Uani d . 1 1 . .
    H H8 -0.0904 0.4922 0.4269 0.067 Uiso calc R 1 1 . .
    C C2 0.1004(4) 0.3431(2) -0.0506(2) 0.0722(11) Uani d . 1 1 . .
    C C47 0.3212(3) 0.8779(3) -0.06921(19) 0.0544(8) Uani d . 1 1 . .
    H H47A 0.3913 0.9153 -0.0845 0.082 Uiso calc R 1 1 . .
    H H47B 0.2838 0.9250 -0.0389 0.082 Uiso calc R 1 1 . .
    H H47C 0.2704 0.8253 -0.1209 0.082 Uiso calc R 1 1 . .
    C C32 0.2471(3) 0.0662(2) -0.13746(18) 0.0581(8) Uani d . 1 1 . .
    H H32A 0.3238 0.1029 -0.1444 0.087 Uiso calc R 1 1 . .
    H H32B 0.1912 0.0681 -0.1769 0.087 Uiso calc R 1 1 . .
    H H32C 0.2381 -0.0047 -0.1496 0.087 Uiso calc R 1 1 . .
    C C29 -0.0194(2) 0.1596(2) 0.0747(3) 0.0619(9) Uani d . 1 1 . .
    H H29A -0.0228 0.2274 0.0882 0.093 Uiso calc R 1 1 . .
    H H29B -0.0359 0.1397 0.1230 0.093 Uiso calc R 1 1 . .
    H H29C -0.0756 0.1105 0.0245 0.093 Uiso calc R 1 1 . .
    C C51 0.2041(2) 0.8426(2) 0.54731(18) 0.0483(7) Uani d . 1 1 . .
    C C9 -0.0298(2) 0.6024(2) 0.3749(2) 0.0525(7) Uani d . 1 1 . .
    C C6 0.0509(3) 0.3745(3) 0.3385(2) 0.0633(9) Uani d . 1 1 . .
    H H6A -0.0016 0.3162 0.2907 0.095 Uiso calc R 1 1 . .
    H H6B 0.0377 0.3639 0.3913 0.095 Uiso calc R 1 1 . .
    H H6C 0.1292 0.3815 0.3298 0.095 Uiso calc R 1 1 . .
    C C4 0.0078(3) 0.4087(2) 0.0543(2) 0.0614(9) Uani d . 1 1 . .
    C C3 -0.0040(4) 0.3534(3) -0.0343(3) 0.0834(14) Uani d . 1 1 . .
    H H3 -0.0702 0.3281 -0.0748 0.100 Uiso calc R 1 1 . .
    C C25 0.6735(3) 0.7153(2) 0.58695(17) 0.0545(7) Uani d . 1 1 . .
    H H25A 0.7539 0.7585 0.6046 0.082 Uiso calc R 1 1 . .
    H H25B 0.6595 0.6556 0.6012 0.082 Uiso calc R 1 1 . .
    H H25C 0.6270 0.7538 0.6165 0.082 Uiso calc R 1 1 . .
    C C1 0.1433(5) 0.2950(3) -0.1326(2) 0.1081(19) Uani d . 1 1 . .
    H H1A 0.2237 0.3060 -0.1197 0.162 Uiso calc R 1 1 . .
    H H1B 0.1342 0.3262 -0.1723 0.162 Uiso calc R 1 1 . .
    H H1C 0.0995 0.2218 -0.1583 0.162 Uiso calc R 1 1 . .
    C C48 0.4112(3) 0.5862(2) -0.0304(2) 0.0589(8) Uani d . 1 1 . .
    H H48A 0.3459 0.5364 -0.0737 0.088 Uiso calc R 1 1 . .
    H H48B 0.4186 0.5618 0.0146 0.088 Uiso calc R 1 1 . .
    H H48C 0.4804 0.5953 -0.0564 0.088 Uiso calc R 1 1 . .
    C C24 0.6358(3) 0.8004(2) 0.3240(2) 0.0558(8) Uani d . 1 1 . .
    H H24A 0.6236 0.8600 0.3648 0.084 Uiso calc R 1 1 . .
    H H24B 0.5793 0.7703 0.2726 0.084 Uiso calc R 1 1 . .
    H H24C 0.7121 0.8212 0.3093 0.084 Uiso calc R 1 1 . .
    C C10 -0.0849(3) 0.6826(3) 0.4048(3) 0.0726(10) Uani d . 1 1 . .
    H H10A -0.0290 0.7493 0.4132 0.109 Uiso calc R 1 1 . .
    H H10B -0.1119 0.6847 0.4586 0.109 Uiso calc R 1 1 . .
    H H10C -0.1491 0.6653 0.3620 0.109 Uiso calc R 1 1 . .
    C C56 0.1346(4) 0.8883(3) 0.6133(3) 0.0804(12) Uani d . 1 1 . .
    H H56A 0.1864 0.9430 0.6636 0.121 Uiso calc R 1 1 . .
    H H56B 0.0845 0.8352 0.6298 0.121 Uiso calc R 1 1 . .
    H H56C 0.0888 0.9158 0.5884 0.121 Uiso calc R 1 1 . .
    C C5 -0.0779(3) 0.4417(3) 0.1061(3) 0.0847(13) Uani d . 1 1 . .
    H H5A -0.1034 0.4004 0.1398 0.127 Uiso calc R 1 1 . .
    H H5B -0.1431 0.4326 0.0679 0.127 Uiso calc R 1 1 . .
    H H5C -0.0429 0.5135 0.1441 0.127 Uiso calc R 1 1 . .
    Cl Cl1 0.15706(12) 1.02798(9) 0.20616(8) 0.1043(4) Uani d . 1 1 . .
    Cl Cl2 0.05816(15) 0.95928(15) 0.33896(13) 0.1414(6) Uani d . 1 1 . .
    C C58 0.1625(4) 0.9602(3) 0.2718(3) 0.0840(12) Uani d . 1 1 . .
    H H58A 0.1522 0.8892 0.2352 0.101 Uiso calc R 1 1 . .
    H H58B 0.2385 0.9915 0.3071 0.101 Uiso calc R 1 1 . .
    H H2 0.235(3) 0.393(2) 0.0360(19) 0.039(8) Uiso d . 1 1 . .
    H H4 0.074(3) 0.653(2) 0.3006(19) 0.044(8) Uiso d . 1 1 . .
loop_
    _atom_site_aniso_label
    _atom_site_aniso_U_11
    _atom_site_aniso_U_22
    _atom_site_aniso_U_33
    _atom_site_aniso_U_12
    _atom_site_aniso_U_13
    _atom_site_aniso_U_23
    Fe1 0.02992(19) 0.02477(18) 0.0333(2) 0.00762(14) 0.00257(14) 0.01248(14)
    O3 0.0421(9) 0.0232(8) 0.0374(9) 0.0088(7) 0.0063(7) 0.0124(7)
    O1 0.0349(9) 0.0347(9) 0.0382(9) 0.0156(7) 0.0082(7) 0.0139(7)
    O2 0.0401(9) 0.0352(9) 0.0374(9) 0.0152(8) 0.0016(7) 0.0175(7)
    O4 0.0326(9) 0.0368(9) 0.0453(10) 0.0054(7) -0.0051(8) 0.0167(8)
    C34 0.0366(13) 0.0280(12) 0.0251(11) 0.0080(10) 0.0024(9) 0.0122(9)
    C11 0.0290(11) 0.0210(11) 0.0317(12) 0.0045(9) -0.0015(9) 0.0075(9)
    N1 0.0455(13) 0.0317(11) 0.0472(13) 0.0071(10) -0.0123(10) 0.0126(10)
    C17 0.0327(12) 0.0308(12) 0.0269(11) 0.0110(10) 0.0055(9) 0.0124(9)
    C18 0.0266(11) 0.0302(12) 0.0328(12) 0.0099(9) 0.0037(9) 0.0108(10)
    C12 0.0302(11) 0.0277(11) 0.0265(11) 0.0104(9) 0.0052(9) 0.0119(9)
    N3 0.0335(11) 0.0412(12) 0.0519(13) 0.0138(9) 0.0131(10) 0.0232(10)
    C27 0.0353(13) 0.0238(11) 0.0470(14) 0.0073(10) 0.0041(11) 0.0117(10)
    C40 0.0340(12) 0.0304(12) 0.0381(13) 0.0096(10) -0.0019(10) 0.0150(10)
    C23 0.0338(12) 0.0337(12) 0.0343(12) 0.0115(10) 0.0004(10) 0.0130(10)
    C49 0.0317(12) 0.0294(12) 0.0276(11) 0.0071(10) -0.0030(9) 0.0049(9)
    C35 0.0297(11) 0.0248(11) 0.0354(12) 0.0100(9) -0.0011(9) 0.0125(9)
    C54 0.0315(12) 0.0314(12) 0.0269(11) 0.0103(10) 0.0005(9) 0.0084(9)
    C20 0.0315(12) 0.0427(14) 0.0353(13) 0.0138(11) 0.0051(10) 0.0058(11)
    C36 0.0326(12) 0.0283(12) 0.0330(12) 0.0120(10) -0.0042(9) 0.0096(10)
    C13 0.0314(12) 0.0297(11) 0.0283(11) 0.0096(10) 0.0062(9) 0.0128(9)
    C16 0.0347(12) 0.0381(13) 0.0287(12) 0.0139(11) 0.0017(10) 0.0137(10)
    N4 0.0304(11) 0.0451(13) 0.0607(15) 0.0159(10) 0.0142(10) 0.0252(12)
    C33 0.0355(13) 0.0288(12) 0.0404(13) 0.0086(10) 0.0012(10) 0.0116(10)
    C19 0.0298(12) 0.0367(13) 0.0331(12) 0.0118(10) 0.0044(10) 0.0122(10)
    C26 0.0339(12) 0.0227(11) 0.0377(13) 0.0081(9) 0.0003(10) 0.0121(10)
    C15 0.0425(14) 0.0382(13) 0.0363(13) 0.0219(11) 0.0061(11) 0.0191(11)
    C41 0.0307(12) 0.0324(12) 0.0391(13) 0.0049(10) 0.0033(10) 0.0183(10)
    C37 0.0428(14) 0.0308(13) 0.0358(13) 0.0116(11) -0.0087(11) 0.0073(10)
    C22 0.0320(13) 0.0326(13) 0.0504(15) 0.0110(10) 0.0024(11) 0.0140(11)
    C14 0.0416(13) 0.0266(11) 0.0354(13) 0.0142(10) 0.0062(10) 0.0127(10)
    C45 0.0383(14) 0.0375(14) 0.0471(15) 0.0096(11) 0.0160(12) 0.0188(12)
    C53 0.0345(12) 0.0368(13) 0.0257(11) 0.0076(10) 0.0006(10) 0.0103(10)
    N2 0.0705(19) 0.0394(13) 0.0365(13) 0.0188(13) -0.0135(12) 0.0085(10)
    C21 0.0336(13) 0.0320(13) 0.0463(15) 0.0113(11) 0.0020(11) 0.0030(11)
    C30 0.0413(15) 0.0315(13) 0.0550(17) 0.0038(11) -0.0160(12) 0.0113(12)
    C55 0.0498(16) 0.0469(15) 0.0371(14) 0.0167(13) 0.0092(12) 0.0235(12)
    C28 0.0331(13) 0.0258(12) 0.0668(18) 0.0052(10) -0.0011(12) 0.0169(12)
    C43 0.0325(13) 0.0520(16) 0.0415(14) 0.0139(12) 0.0089(11) 0.0247(12)
    C46 0.0362(13) 0.0373(13) 0.0435(14) 0.0111(11) 0.0087(11) 0.0226(11)
    C39 0.0423(14) 0.0321(13) 0.0482(15) 0.0051(11) -0.0003(12) 0.0215(12)
    C42 0.0372(13) 0.0377(13) 0.0426(14) 0.0123(11) 0.0083(11) 0.0205(11)
    C31 0.0491(15) 0.0291(12) 0.0394(14) 0.0077(11) -0.0046(12) 0.0107(11)
    C50 0.0440(15) 0.0332(13) 0.0450(15) 0.0157(12) 0.0034(12) 0.0057(11)
    C52 0.0425(15) 0.0431(15) 0.0337(13) 0.0063(12) 0.0099(11) 0.0114(11)
    C7 0.0369(14) 0.0471(16) 0.0552(17) 0.0088(12) 0.0139(12) 0.0235(13)
    C38 0.0466(15) 0.0252(12) 0.0492(16) 0.0022(11) -0.0111(12) 0.0121(11)
    C44 0.0374(14) 0.0493(15) 0.0356(13) 0.0094(12) 0.0110(11) 0.0181(12)
    C8 0.0406(16) 0.0610(19) 0.0636(19) 0.0103(14) 0.0233(14) 0.0282(16)
    C2 0.118(3) 0.0394(17) 0.0440(18) 0.0205(19) -0.0268(19) 0.0077(14)
    C47 0.0555(18) 0.079(2) 0.0466(16) 0.0351(17) 0.0146(14) 0.0341(16)
    C32 0.073(2) 0.0507(17) 0.0374(15) 0.0153(16) -0.0071(14) 0.0089(13)
    C29 0.0342(15) 0.0421(16) 0.097(3) 0.0081(13) -0.0001(15) 0.0192(17)
    C51 0.0462(16) 0.0459(16) 0.0420(15) 0.0135(13) 0.0136(12) 0.0073(12)
    C9 0.0299(14) 0.0577(18) 0.0629(19) 0.0144(13) 0.0139(13) 0.0165(15)
    C6 0.064(2) 0.0564(19) 0.083(2) 0.0184(16) 0.0330(18) 0.0438(18)
    C4 0.0531(18) 0.0385(15) 0.076(2) 0.0004(14) -0.0293(16) 0.0205(15)
    C3 0.097(3) 0.0468(19) 0.077(3) 0.0054(19) -0.055(2) 0.0137(18)
    C25 0.0584(18) 0.0549(18) 0.0328(14) 0.0142(15) 0.0027(13) 0.0032(13)
    C1 0.208(6) 0.068(3) 0.0365(19) 0.056(3) -0.015(3) 0.0044(17)
    C48 0.075(2) 0.0495(17) 0.0571(19) 0.0268(16) 0.0313(17) 0.0215(15)
    C24 0.0583(18) 0.0365(15) 0.070(2) 0.0121(13) -0.0026(15) 0.0228(14)
    C10 0.0482(18) 0.074(2) 0.097(3) 0.0307(17) 0.0301(18) 0.026(2)
    C56 0.089(3) 0.067(2) 0.083(3) 0.035(2) 0.047(2) 0.017(2)
    C5 0.0388(18) 0.087(3) 0.126(4) 0.0121(18) -0.019(2) 0.049(3)
    Cl1 0.1176(9) 0.0743(7) 0.1066(9) 0.0258(6) -0.0435(7) 0.0302(6)
    Cl2 0.1312(12) 0.1640(15) 0.1702(16) 0.0944(12) 0.0593(11) 0.0716(13)
    C58 0.077(3) 0.067(2) 0.114(3) 0.036(2) -0.001(2) 0.034(2)
_geom_special_details
;
 All esds (except the esd in the dihedral angle between two l.s. planes)
 are estimated using the full covariance matrix.  The cell esds are taken
 into account individually in the estimation of esds in distances, angles
 and torsion angles; correlations between esds in cell parameters are only
 used when they are defined by crystal symmetry.  An approximate (isotropic)
 treatment of cell esds is used for estimating esds involving l.s. planes.
;
loop_
    _geom_bond_atom_site_label_1
    _geom_bond_atom_site_label_2
    _geom_bond_site_symmetry_2
    _geom_bond_distance
    _geom_bond_publ_flag
    Fe1 O3 . 1.9727(17) ?
    Fe1 O1 . 2.0286(17) ?
    Fe1 N1 . 2.058(2) ?
    Fe1 N3 . 2.116(2) ?
    O3 C34 . 1.266(3) ?
    O1 C11 . 1.273(3) ?
    O2 C11 . 1.245(3) ?
    O4 C34 . 1.242(3) ?
    C34 C35 . 1.509(3) ?
    C11 C12 . 1.501(3) ?
    N1 C4 . 1.343(4) ?
    N1 N2 . 1.354(4) ?
    C17 C16 . 1.400(3) ?
    C17 C12 . 1.400(3) ?
    C17 C18 . 1.491(3) ?
    C18 C23 . 1.394(3) ?
    C18 C19 . 1.397(3) ?
    C12 C13 . 1.401(3) ?
    N3 C7 . 1.337(3) ?
    N3 N4 . 1.361(3) ?
    C27 C28 . 1.386(4) ?
    C27 C26 . 1.392(3) ?
    C27 H27 . 0.9300 ?
    C40 C35 . 1.394(3) ?
    C40 C39 . 1.396(4) ?
    C40 C41 . 1.491(3) ?
    C23 C22 . 1.388(3) ?
    C23 H23 . 0.9300 ?
    C49 C54 . 1.390(3) ?
    C49 C50 . 1.391(4) ?
    C49 C36 . 1.493(3) ?
    C35 C36 . 1.406(3) ?
    C54 C53 . 1.394(3) ?
    C54 H54 . 0.9300 ?
    C20 C19 . 1.383(4) ?
    C20 C21 . 1.388(4) ?
    C20 C25 . 1.511(4) ?
    C36 C37 . 1.386(3) ?
    C13 C14 . 1.393(3) ?
    C13 C26 . 1.494(3) ?
    C16 C15 . 1.375(3) ?
    C16 H16 . 0.9300 ?
    N4 C9 . 1.337(4) ?
    N4 H4 . 0.84(3) ?
    C33 C26 . 1.389(3) ?
    C33 C31 . 1.390(4) ?
    C33 H33 . 0.9300 ?
    C19 H19 . 0.9300 ?
    C15 C14 . 1.381(4) ?
    C15 H15 . 0.9300 ?
    C41 C46 . 1.385(4) ?
    C41 C42 . 1.394(3) ?
    C37 C38 . 1.389(4) ?
    C37 H37 . 0.9300 ?
    C22 C21 . 1.388(4) ?
    C22 C24 . 1.511(4) ?
    C14 H14 . 0.9300 ?
    C45 C44 . 1.383(4) ?
    C45 C46 . 1.392(4) ?
    C45 C48 . 1.502(4) ?
    C53 C52 . 1.385(4) ?
    C53 C55 . 1.496(4) ?
    N2 C2 . 1.343(4) ?
    N2 H2 . 0.80(3) ?
    C21 H21 . 0.9300 ?
    C30 C31 . 1.386(4) ?
    C30 C28 . 1.388(4) ?
    C30 H30 . 0.9300 ?
    C55 H55A . 0.9600 ?
    C55 H55B . 0.9600 ?
    C55 H55C . 0.9600 ?
    C28 C29 . 1.509(4) ?
    C43 C44 . 1.383(4) ?
    C43 C42 . 1.387(4) ?
    C43 C47 . 1.511(4) ?
    C46 H46 . 0.9300 ?
    C39 C38 . 1.379(4) ?
    C39 H39 . 0.9300 ?
    C42 H42 . 0.9300 ?
    C31 C32 . 1.504(4) ?
    C50 C51 . 1.379(4) ?
    C50 H50 . 0.9300 ?
    C52 C51 . 1.394(4) ?
    C52 H52 . 0.9300 ?
    C7 C8 . 1.396(4) ?
    C7 C6 . 1.486(4) ?
    C38 H38 . 0.9300 ?
    C44 H44 . 0.9300 ?
    C8 C9 . 1.362(5) ?
    C8 H8 . 0.9300 ?
    C2 C3 . 1.370(6) ?
    C2 C1 . 1.499(6) ?
    C47 H47A . 0.9600 ?
    C47 H47B . 0.9600 ?
    C47 H47C . 0.9600 ?
    C32 H32A . 0.9600 ?
    C32 H32B . 0.9600 ?
    C32 H32C . 0.9600 ?
    C29 H29A . 0.9600 ?
    C29 H29B . 0.9600 ?
    C29 H29C . 0.9600 ?
    C51 C56 . 1.515(4) ?
    C9 C10 . 1.495(4) ?
    C6 H6A . 0.9600 ?
    C6 H6B . 0.9600 ?
    C6 H6C . 0.9600 ?
    C4 C3 . 1.389(5) ?
    C4 C5 . 1.478(6) ?
    C3 H3 . 0.9300 ?
    C25 H25A . 0.9600 ?
    C25 H25B . 0.9600 ?
    C25 H25C . 0.9600 ?
    C1 H1A . 0.9600 ?
    C1 H1B . 0.9600 ?
    C1 H1C . 0.9600 ?
    C48 H48A . 0.9600 ?
    C48 H48B . 0.9600 ?
    C48 H48C . 0.9600 ?
    C24 H24A . 0.9600 ?
    C24 H24B . 0.9600 ?
    C24 H24C . 0.9600 ?
    C10 H10A . 0.9600 ?
    C10 H10B . 0.9600 ?
    C10 H10C . 0.9600 ?
    C56 H56A . 0.9600 ?
    C56 H56B . 0.9600 ?
    C56 H56C . 0.9600 ?
    C5 H5A . 0.9600 ?
    C5 H5B . 0.9600 ?
    C5 H5C . 0.9600 ?
    Cl1 C58 . 1.747(4) ?
    Cl2 C58 . 1.728(5) ?
    C58 H58A . 0.9700 ?
    C58 H58B . 0.9700 ?
loop_
    _geom_angle_atom_site_label_1
    _geom_angle_atom_site_label_2
    _geom_angle_atom_site_label_3
    _geom_angle_site_symmetry_1
    _geom_angle_site_symmetry_3
    _geom_angle
    _geom_angle_publ_flag
    O3 Fe1 O1 . . 111.85(7) ?
    O3 Fe1 N1 . . 114.09(9) ?
    O1 Fe1 N1 . . 119.33(8) ?
    O3 Fe1 N3 . . 106.17(8) ?
    O1 Fe1 N3 . . 96.59(8) ?
    N1 Fe1 N3 . . 106.18(10) ?
    C34 O3 Fe1 . . 125.58(15) ?
    C11 O1 Fe1 . . 99.69(14) ?
    O4 C34 O3 . . 125.2(2) ?
    O4 C34 C35 . . 117.4(2) ?
    O3 C34 C35 . . 117.3(2) ?
    O2 C11 O1 . . 121.8(2) ?
    O2 C11 C12 . . 121.1(2) ?
    O1 C11 C12 . . 117.09(19) ?
    C4 N1 N2 . . 105.6(3) ?
    C4 N1 Fe1 . . 135.5(2) ?
    N2 N1 Fe1 . . 118.65(18) ?
    C16 C17 C12 . . 118.3(2) ?
    C16 C17 C18 . . 118.9(2) ?
    C12 C17 C18 . . 122.8(2) ?
    C23 C18 C19 . . 118.7(2) ?
    C23 C18 C17 . . 121.8(2) ?
    C19 C18 C17 . . 119.5(2) ?
    C17 C12 C13 . . 120.6(2) ?
    C17 C12 C11 . . 120.8(2) ?
    C13 C12 C11 . . 118.6(2) ?
    C7 N3 N4 . . 105.3(2) ?
    C7 N3 Fe1 . . 135.96(19) ?
    N4 N3 Fe1 . . 118.77(16) ?
    C28 C27 C26 . . 120.7(3) ?
    C28 C27 H27 . . 119.6 ?
    C26 C27 H27 . . 119.6 ?
    C35 C40 C39 . . 118.6(2) ?
    C35 C40 C41 . . 122.2(2) ?
    C39 C40 C41 . . 119.2(2) ?
    C22 C23 C18 . . 120.9(2) ?
    C22 C23 H23 . . 119.6 ?
    C18 C23 H23 . . 119.6 ?
    C54 C49 C50 . . 118.6(2) ?
    C54 C49 C36 . . 120.0(2) ?
    C50 C49 C36 . . 121.4(2) ?
    C40 C35 C36 . . 120.5(2) ?
    C40 C35 C34 . . 121.0(2) ?
    C36 C35 C34 . . 118.0(2) ?
    C49 C54 C53 . . 121.3(2) ?
    C49 C54 H54 . . 119.4 ?
    C53 C54 H54 . . 119.4 ?
    C19 C20 C21 . . 118.5(2) ?
    C19 C20 C25 . . 120.4(3) ?
    C21 C20 C25 . . 121.1(2) ?
    C37 C36 C35 . . 119.2(2) ?
    C37 C36 C49 . . 119.9(2) ?
    C35 C36 C49 . . 120.9(2) ?
    C14 C13 C12 . . 119.1(2) ?
    C14 C13 C26 . . 119.7(2) ?
    C12 C13 C26 . . 121.2(2) ?
    C15 C16 C17 . . 121.2(2) ?
    C15 C16 H16 . . 119.4 ?
    C17 C16 H16 . . 119.4 ?
    C9 N4 N3 . . 112.0(2) ?
    C9 N4 H4 . . 128(2) ?
    N3 N4 H4 . . 120(2) ?
    C26 C33 C31 . . 120.8(2) ?
    C26 C33 H33 . . 119.6 ?
    C31 C33 H33 . . 119.6 ?
    C20 C19 C18 . . 121.4(2) ?
    C20 C19 H19 . . 119.3 ?
    C18 C19 H19 . . 119.3 ?
    C33 C26 C27 . . 119.3(2) ?
    C33 C26 C13 . . 119.4(2) ?
    C27 C26 C13 . . 121.2(2) ?
    C16 C15 C14 . . 120.0(2) ?
    C16 C15 H15 . . 120.0 ?
    C14 C15 H15 . . 120.0 ?
    C46 C41 C42 . . 119.0(2) ?
    C46 C41 C40 . . 121.7(2) ?
    C42 C41 C40 . . 119.2(2) ?
    C36 C37 C38 . . 120.6(2) ?
    C36 C37 H37 . . 119.7 ?
    C38 C37 H37 . . 119.7 ?
    C21 C22 C23 . . 118.9(2) ?
    C21 C22 C24 . . 121.0(2) ?
    C23 C22 C24 . . 120.1(2) ?
    C15 C14 C13 . . 120.7(2) ?
    C15 C14 H14 . . 119.7 ?
    C13 C14 H14 . . 119.7 ?
    C44 C45 C46 . . 118.4(2) ?
    C44 C45 C48 . . 121.1(3) ?
    C46 C45 C48 . . 120.5(3) ?
    C52 C53 C54 . . 118.3(2) ?
    C52 C53 C55 . . 121.8(2) ?
    C54 C53 C55 . . 119.9(2) ?
    C2 N2 N1 . . 111.9(3) ?
    C2 N2 H2 . . 127(2) ?
    N1 N2 H2 . . 121(2) ?
    C22 C21 C20 . . 121.7(2) ?
    C22 C21 H21 . . 119.2 ?
    C20 C21 H21 . . 119.2 ?
    C31 C30 C28 . . 121.6(2) ?
    C31 C30 H30 . . 119.2 ?
    C28 C30 H30 . . 119.2 ?
    C53 C55 H55A . . 109.5 ?
    C53 C55 H55B . . 109.5 ?
    H55A C55 H55B . . 109.5 ?
    C53 C55 H55C . . 109.5 ?
    H55A C55 H55C . . 109.5 ?
    H55B C55 H55C . . 109.5 ?
    C27 C28 C30 . . 118.8(3) ?
    C27 C28 C29 . . 120.4(3) ?
    C30 C28 C29 . . 120.8(3) ?
    C44 C43 C42 . . 118.4(2) ?
    C44 C43 C47 . . 122.0(2) ?
    C42 C43 C47 . . 119.6(3) ?
    C41 C46 C45 . . 121.0(2) ?
    C41 C46 H46 . . 119.5 ?
    C45 C46 H46 . . 119.5 ?
    C38 C39 C40 . . 121.4(2) ?
    C38 C39 H39 . . 119.3 ?
    C40 C39 H39 . . 119.3 ?
    C43 C42 C41 . . 121.0(2) ?
    C43 C42 H42 . . 119.5 ?
    C41 C42 H42 . . 119.5 ?
    C30 C31 C33 . . 118.6(3) ?
    C30 C31 C32 . . 120.7(3) ?
    C33 C31 C32 . . 120.7(3) ?
    C51 C50 C49 . . 121.6(3) ?
    C51 C50 H50 . . 119.2 ?
    C49 C50 H50 . . 119.2 ?
    C53 C52 C51 . . 121.7(2) ?
    C53 C52 H52 . . 119.1 ?
    C51 C52 H52 . . 119.1 ?
    N3 C7 C8 . . 109.5(3) ?
    N3 C7 C6 . . 121.3(3) ?
    C8 C7 C6 . . 129.2(3) ?
    C39 C38 C37 . . 119.6(2) ?
    C39 C38 H38 . . 120.2 ?
    C37 C38 H38 . . 120.2 ?
    C43 C44 C45 . . 122.2(2) ?
    C43 C44 H44 . . 118.9 ?
    C45 C44 H44 . . 118.9 ?
    C9 C8 C7 . . 106.8(3) ?
    C9 C8 H8 . . 126.6 ?
    C7 C8 H8 . . 126.6 ?
    N2 C2 C3 . . 106.1(3) ?
    N2 C2 C1 . . 121.3(4) ?
    C3 C2 C1 . . 132.6(4) ?
    C43 C47 H47A . . 109.5 ?
    C43 C47 H47B . . 109.5 ?
    H47A C47 H47B . . 109.5 ?
    C43 C47 H47C . . 109.5 ?
    H47A C47 H47C . . 109.5 ?
    H47B C47 H47C . . 109.5 ?
    C31 C32 H32A . . 109.5 ?
    C31 C32 H32B . . 109.5 ?
    H32A C32 H32B . . 109.5 ?
    C31 C32 H32C . . 109.5 ?
    H32A C32 H32C . . 109.5 ?
    H32B C32 H32C . . 109.5 ?
    C28 C29 H29A . . 109.5 ?
    C28 C29 H29B . . 109.5 ?
    H29A C29 H29B . . 109.5 ?
    C28 C29 H29C . . 109.5 ?
    H29A C29 H29C . . 109.5 ?
    H29B C29 H29C . . 109.5 ?
    C50 C51 C52 . . 118.4(2) ?
    C50 C51 C56 . . 121.0(3) ?
    C52 C51 C56 . . 120.5(3) ?
    N4 C9 C8 . . 106.5(3) ?
    N4 C9 C10 . . 121.0(3) ?
    C8 C9 C10 . . 132.6(3) ?
    C7 C6 H6A . . 109.5 ?
    C7 C6 H6B . . 109.5 ?
    H6A C6 H6B . . 109.5 ?
    C7 C6 H6C . . 109.5 ?
    H6A C6 H6C . . 109.5 ?
    H6B C6 H6C . . 109.5 ?
    N1 C4 C3 . . 109.4(4) ?
    N1 C4 C5 . . 121.2(3) ?
    C3 C4 C5 . . 129.4(3) ?
    C2 C3 C4 . . 107.0(3) ?
    C2 C3 H3 . . 126.5 ?
    C4 C3 H3 . . 126.5 ?
    C20 C25 H25A . . 109.5 ?
    C20 C25 H25B . . 109.5 ?
    H25A C25 H25B . . 109.5 ?
    C20 C25 H25C . . 109.5 ?
    H25A C25 H25C . . 109.5 ?
    H25B C25 H25C . . 109.5 ?
    C2 C1 H1A . . 109.5 ?
    C2 C1 H1B . . 109.5 ?
    H1A C1 H1B . . 109.5 ?
    C2 C1 H1C . . 109.5 ?
    H1A C1 H1C . . 109.5 ?
    H1B C1 H1C . . 109.5 ?
    C45 C48 H48A . . 109.5 ?
    C45 C48 H48B . . 109.5 ?
    H48A C48 H48B . . 109.5 ?
    C45 C48 H48C . . 109.5 ?
    H48A C48 H48C . . 109.5 ?
    H48B C48 H48C . . 109.5 ?
    C22 C24 H24A . . 109.5 ?
    C22 C24 H24B . . 109.5 ?
    H24A C24 H24B . . 109.5 ?
    C22 C24 H24C . . 109.5 ?
    H24A C24 H24C . . 109.5 ?
    H24B C24 H24C . . 109.5 ?
    C9 C10 H10A . . 109.5 ?
    C9 C10 H10B . . 109.5 ?
    H10A C10 H10B . . 109.5 ?
    C9 C10 H10C . . 109.5 ?
    H10A C10 H10C . . 109.5 ?
    H10B C10 H10C . . 109.5 ?
    C51 C56 H56A . . 109.5 ?
    C51 C56 H56B . . 109.5 ?
    H56A C56 H56B . . 109.5 ?
    C51 C56 H56C . . 109.5 ?
    H56A C56 H56C . . 109.5 ?
    H56B C56 H56C . . 109.5 ?
    C4 C5 H5A . . 109.5 ?
    C4 C5 H5B . . 109.5 ?
    H5A C5 H5B . . 109.5 ?
    C4 C5 H5C . . 109.5 ?
    H5A C5 H5C . . 109.5 ?
    H5B C5 H5C . . 109.5 ?
    Cl2 C58 Cl1 . . 113.0(2) ?
    Cl2 C58 H58A . . 109.0 ?
    Cl1 C58 H58A . . 109.0 ?
    Cl2 C58 H58B . . 109.0 ?
    Cl1 C58 H58B . . 109.0 ?
    H58A C58 H58B . . 107.8 ?
loop_
    _geom_hbond_atom_site_label_D
    _geom_hbond_atom_site_label_H
    _geom_hbond_atom_site_label_A
    _geom_hbond_site_symmetry_A
    _geom_hbond_distance_DH
    _geom_hbond_distance_HA
    _geom_hbond_distance_DA
    _geom_hbond_angle_DHA
    N4 H4 O4 . 0.84(3) 1.95(3) 2.744(3) 158(3)
    N2 H2 O2 . 0.80(3) 2.14(3) 2.767(3) 135(3)
    C6 H6C O1 . 0.96 2.40 3.256(4) 148
    C46 H46 O3 . 0.93 2.46 3.055(4) 122
    C54 H54 O3 . 0.93 2.51 3.037(3) 116
    C55 H55B O1 . 0.96 2.54 3.481(3) 166
    C58 H58A O4 . 0.97 2.48 3.326(5) 145
    C3 H3 O4 2_565 0.93 2.58 3.411(5) 149
data_global
_journal_data_validation_number     ?
_journal_date_recd_electronic     2012-03-31
_journal_date_accepted     2012-04-10
_journal_name_full     'Acta Crystallographica, Section E'
_journal_year     2012
_journal_volume     68
_journal_issue      5
_journal_page_first     m631
_journal_page_last     m632
_journal_paper_category     QM
_journal_paper_doi     10.1107/S1600536812015553
_journal_coeditor_code     RZ2736
_publ_contact_author_name     'Yoon Sungho'
_publ_contact_author_address
;
 Department of Bio & Nano Chemistry
 College of Natural Sciences
 Kookmin University
 Seoul 136-702
 Republic of Korea
;
_publ_contact_author_email     'yoona@kookmin.ac.kr'
_publ_contact_author_fax     '82-2-910-4415'
_publ_contact_author_phone     '82-2-910-4763'
_publ_section_title
;\
Bis(3,5-dimethyl-1<i>H</i>-pyrazole-\k<i>N</i>^2^)bis(3,3'',5,5''-tetramethyl-\
[1,1':3',1''-terphenyl]-2'-carboxylato-\k<i>O</i>)iron(II) dichloromethane
monosolvate
;
loop_
    _publ_author_name
    _publ_author_address
    'Jeon, Yeojin'
;
Department of Bio & Nano Chemistry
College of Natural Sciences
Kookmin University
861-1 Jeongneung-dong,
Seongbuk-gu
Seoul 136-702
Republic of Korea
;
    'Sivanesan, Dharmalingam '
;
Department of Bio & Nano Chemistry
College of Natural Sciences
Kookmin University
861-1 Jeongneung-dong,
Seongbuk-gu
Seoul 136-702
Republic of Korea
;
    'Yoon, Sungho'
;
Department of Bio & Nano Chemistry
College of Natural Sciences
Kookmin University
861-1 Jeongneung-dong,
Seongbuk-gu
Seoul 136-702
Republic of Korea
;
