# Supplementary material for: Bis(3,5-dimethyl-1H-pyrazole-κN 2)bis­(3,3′′,5,5′′-tetra­methyl-[1,1′:3′,1′′-terphen­yl]-2′-carboxyl­ato-κO)iron(II) dichloro­methane monosolvate
Source: Acta Crystallogr Sect E Struct Rep Online. 2012 Apr 18;68(Pt 5):m631–2. doi: 10.1107/S1600536812015553 (PMC3344361; doi:10.1107/S1600536812015553)
Supplement: Supplementary file 2 [file e-68-0m631-Isup2.hkl]

# 
# h,k,l, Fc-squared, Fo-squared, sigma(Fo-squared) and status flag 
# 
data_I
_shelx_title ' sad in P-1' 
_shelx_refln_list_code          4 
_shelx_F_calc_maximum      236.76 
_exptl_crystal_F_000      1044.00 
_reflns_d_resolution_high  0.8331 
 
loop_ 
 _symmetry_equiv_pos_as_xyz 
 'x, y, z' 
 '-x, -y, -z' 
 
_cell_length_a    12.3633 
_cell_length_b    14.7959 
_cell_length_c    16.7352 
_cell_angle_alpha 111.110 
_cell_angle_beta   91.193 
_cell_angle_gamma 109.064 
 
_shelx_F_squared_multiplier     1.000 
 
loop_ 
 _refln_index_h 
 _refln_index_k 
 _refln_index_l 
 _refln_F_squared_calc 
 _refln_F_squared_meas 
 _refln_F_squared_sigma 
 _refln_observed_status 
   2   0   0      252.47      160.13      4.19 o 
   3   0   0     7966.42     9862.70    119.54 o 
   4   0   0     8189.42     9464.65    158.19 o 
   5   0   0     3610.39     3588.80     38.05 o 
   6   0   0       67.56       60.25      2.35 o 
   7   0   0     1214.75     1081.35     20.52 o 
   8   0   0      291.90      297.98     12.95 o 
   9   0   0       72.71       73.77      6.39 o 
  10   0   0      205.20      193.03      9.51 o 
  11   0   0       54.23       53.83      6.60 o 
  12   0   0      138.09      120.70      8.46 o 
  13   0   0       11.98       15.11      5.58 o 
 -14   1   0       64.62       97.69      8.41 o 
 -13   1   0       16.69       21.54      5.74 o 
 -12   1   0      567.63      602.43     19.98 o 
 -11   1   0       30.43       34.36      6.02 o 
 -10   1   0      548.62      555.08     15.77 o 
  -9   1   0       75.32       73.50      6.09 o 
  -8   1   0       79.65       75.86      5.57 o 
  -7   1   0       86.63       86.27      5.47 o 
  -6   1   0       80.55       80.05      6.21 o 
  -5   1   0     2705.83     2943.77     43.59 o 
  -4   1   0       74.98       52.22      1.82 o 
  -3   1   0      730.91      549.91      8.36 o 
  -2   1   0      669.95      824.86     10.71 o 
  -1   1   0     3775.84     3427.88    137.21 o 
   1   1   0        8.29       34.15      1.27 o 
   2   1   0     7668.18     7787.51     89.08 o 
   3   1   0     5283.63     5485.27     55.11 o 
   4   1   0       23.64       28.74      1.97 o 
   5   1   0     1147.00     1519.28     18.33 o 
   6   1   0     1447.04     1491.98     18.58 o 
   7   1   0      191.40      178.47      7.60 o 
   8   1   0     1404.66     1334.74     61.63 o 
   9   1   0      149.62      139.31      8.30 o 
  10   1   0      446.50      439.77     17.60 o 
  11   1   0        0.37        0.00      4.87 o 
  12   1   0       99.85      136.53     11.39 o 
  13   1   0        6.04       11.01      6.74 o 
 -14   2   0       46.85       53.65      7.14 o 
 -13   2   0        0.33        0.00      5.15 o 
 -12   2   0      987.45      896.46     22.56 o 
 -11   2   0        0.22        0.00      5.39 o 
 -10   2   0        2.10        3.00      5.32 o 
  -9   2   0      229.34      253.47      9.98 o 
  -8   2   0      755.11      726.28     16.45 o 
  -7   2   0      397.41      344.00     10.32 o 
  -6   2   0     3490.68     4214.62     44.48 o 
  -5   2   0     1561.86     1538.60     18.02 o 
  -4   2   0     1454.24     1579.74     18.09 o 
  -3   2   0    27887.18    33813.02    325.00 o 
  -2   2   0     6995.65     8665.73     72.99 o 
  -1   2   0     2290.23     2397.24     24.48 o 
   0   2   0     1108.10     1113.73     15.62 o 
   1   2   0    19848.73    24339.43    342.83 o 
   2   2   0      313.93      446.20      6.62 o 
   3   2   0      425.27      331.43      5.91 o 
   4   2   0     3519.17     3541.14     37.76 o 
   5   2   0       20.61       58.94      2.92 o 
   6   2   0      201.87      208.26      5.34 o 
   7   2   0      482.60      431.46     12.14 o 
   8   2   0        0.94        1.74      4.11 o 
   9   2   0      534.90      484.82     14.57 o 
  10   2   0       59.65       69.95      7.18 o 
  11   2   0      157.84      148.08      9.53 o 
  12   2   0        0.62        0.00      5.25 o 
  13   2   0       11.65       15.38      6.36 o 
 -14   3   0        7.68       10.95     11.67 o 
 -13   3   0       48.15       38.52     11.64 o 
 -12   3   0     1000.55     1057.27     28.38 o 
 -11   3   0       41.80       38.91      6.12 o 
 -10   3   0      104.60      106.35      7.24 o 
  -9   3   0      774.31      806.01     49.32 o 
  -8   3   0      743.82      781.13     17.21 o 
  -7   3   0     1927.87     1989.11     23.58 o 
  -6   3   0      774.31      866.46     11.95 o 
  -5   3   0      562.48      428.40      7.07 o 
  -4   3   0     2635.99     2692.66     29.13 o 
  -3   3   0     2859.89     2990.41     27.00 o 
  -2   3   0     7079.80     8417.99     82.70 o 
  -1   3   0      118.24       84.51      2.32 o 
   0   3   0      495.27      554.99      7.45 o 
   1   3   0       64.30       62.53      2.56 o 
   2   3   0     2457.44     3016.97     31.98 o 
   3   3   0      268.59      285.43      5.70 o 
   4   3   0      165.07      162.66      4.49 o 
   5   3   0      516.74      636.17     10.38 o 
   6   3   0      242.27      212.53      6.32 o 
   7   3   0     2676.54     2758.81     42.19 o 
   8   3   0      415.66      415.85     13.07 o 
   9   3   0     1401.88     1363.79     27.42 o 
  10   3   0      473.49      491.84     23.45 o 
  11   3   0       40.92       50.98      7.07 o 
  12   3   0       25.57       30.41      6.82 o 
 -14   4   0      108.47      111.51      8.92 o 
 -13   4   0        5.72        1.51      5.11 o 
 -12   4   0      137.25      108.53      8.12 o 
 -11   4   0        2.40        4.44      5.82 o 
 -10   4   0       75.11       63.17      6.05 o 
  -9   4   0        0.26        0.00      4.54 o 
  -8   4   0     3663.91     4050.08     57.37 o 
  -7   4   0     1373.29     1464.28     18.68 o 
  -6   4   0      271.77      376.16      7.06 o 
  -5   4   0      747.49      782.61     11.21 o 
  -4   4   0       91.59       81.00      2.61 o 
  -3   4   0     8605.08     8676.28     86.00 o 
  -2   4   0       35.34       54.04      2.28 o 
  -1   4   0     1488.24     1805.53     19.95 o 
   0   4   0      594.17      568.62      8.98 o 
   1   4   0       39.47       70.95      2.85 o 
   2   4   0     6065.07     6136.13     62.36 o 
   3   4   0     1814.31     2009.69     23.53 o 
   4   4   0     1363.73     1215.87     25.60 o 
   5   4   0      194.85      116.96      4.46 o 
   6   4   0       74.33       75.94      3.98 o 
   7   4   0      428.16      448.03     13.07 o 
   8   4   0      148.95      140.10      8.33 o 
   9   4   0        1.80        3.18      5.09 o 
  10   4   0        1.69        0.00      5.22 o 
  11   4   0       45.42       50.32      7.29 o 
  12   4   0       10.51       16.75      6.65 o 
 -14   5   0      116.99      108.94      8.98 o 
 -13   5   0       10.00       27.10      5.92 o 
 -12   5   0       89.98       97.77      7.79 o 
 -11   5   0      181.13      168.48      9.31 o 
 -10   5   0      175.92      174.57     23.35 o 
  -9   5   0       82.59       67.31      7.63 o 
  -8   5   0      133.05      100.76      3.96 o 
  -7   5   0     1434.61     1427.24     26.53 o 
  -6   5   0      305.42      509.17      8.97 o 
  -5   5   0     4255.55     4440.51     40.46 o 
  -4   5   0     1015.01     1281.11     13.79 o 
  -3   5   0        2.88        1.85      1.36 o 
  -2   5   0      156.36      196.67      4.29 o 
  -1   5   0       43.07       45.79      2.40 o 
   0   5   0      221.16      215.80      4.81 o 
   1   5   0      938.12     1081.18     14.13 o 
   2   5   0    15724.31    18383.85    179.38 o 
   3   5   0        0.85        0.98      2.93 o 
   4   5   0      348.95      367.17      7.85 o 
   5   5   0      211.63      203.84      6.11 o 
   6   5   0      282.39      254.05      7.41 o 
   7   5   0      219.49      242.28      9.93 o 
   8   5   0      587.40      568.30     15.89 o 
   9   5   0      236.05      245.39     11.33 o 
  10   5   0       40.80       40.09      6.69 o 
  11   5   0       19.85       16.33      6.46 o 
 -14   6   0       61.00       59.80      7.33 o 
 -13   6   0        4.50        4.13      5.28 o 
 -12   6   0       64.72       51.17     11.82 o 
 -11   6   0       21.99       11.83      4.54 o 
 -10   6   0      303.54      247.87     10.19 o 
  -9   6   0      126.22      113.35      7.91 o 
  -8   6   0     1150.54     1326.48     19.70 o 
  -7   6   0      244.59      244.03      6.88 o 
  -6   6   0      111.09      114.03      4.19 o 
  -5   6   0       34.64       41.50      2.57 o 
  -4   6   0     2843.89     2945.66     32.73 o 
  -3   6   0      964.56      839.05     11.73 o 
  -2   6   0        3.26        5.96      3.36 o 
  -1   6   0     7598.05     8378.08     84.05 o 
   0   6   0        3.03        7.34      2.15 o 
   1   6   0      118.09      111.62      4.14 o 
   2   6   0     1015.21      895.05     13.23 o 
   3   6   0       17.22        6.87      2.43 o 
   4   6   0     2617.41     2523.03     30.40 o 
   5   6   0       50.36       55.27      3.98 o 
   6   6   0       41.15       53.21      5.70 o 
   7   6   0      715.84      738.79     18.04 o 
   8   6   0       88.98       94.05      8.52 o 
   9   6   0      351.13      337.96     13.42 o 
  10   6   0      310.41      310.37     17.39 o 
 -14   7   0        3.36        2.61      4.92 o 
 -13   7   0       58.47       73.38     17.46 o 
 -12   7   0      199.14      214.58     10.46 o 
 -11   7   0        8.27        8.27      4.41 o 
 -10   7   0      250.93      255.95     10.46 o 
  -9   7   0      120.64       75.02      6.14 o 
  -8   7   0     1297.72     1223.81     22.95 o 
  -7   7   0      327.71      266.66      6.86 o 
  -6   7   0      787.25      851.16     11.31 o 
  -5   7   0     1446.61     1312.80     14.99 o 
  -4   7   0     1370.90     1473.77     18.85 o 
  -3   7   0     1477.04     1544.95     19.28 o 
  -2   7   0      573.17      594.09     10.19 o 
  -1   7   0      346.16      460.75     11.83 o 
   0   7   0     1284.18     1613.78     20.34 o 
   1   7   0     1649.16     1837.95     22.96 o 
   2   7   0     1420.57     1590.42     20.80 o 
   3   7   0        1.08        5.12      2.74 o 
   4   7   0     2475.77     2557.92     31.37 o 
   5   7   0       13.41       10.03      3.16 o 
   6   7   0      184.38      175.95      8.83 o 
   7   7   0      378.62      361.36     12.74 o 
   8   7   0        5.92        4.50      5.23 o 
   9   7   0      225.46      229.96     11.49 o 
  10   7   0        1.08        0.00     13.94 o 
 -14   8   0       12.82       17.23      5.10 o 
 -13   8   0       21.79       15.35      5.08 o 
 -12   8   0       51.44       39.25      5.84 o 
 -11   8   0       64.55       60.84      6.18 o 
 -10   8   0      135.82       98.83     13.73 o 
  -9   8   0        8.75        2.24      3.92 o 
  -8   8   0      861.53      895.22     15.78 o 
  -7   8   0      411.39      452.79      9.45 o 
  -6   8   0        8.42       16.22      2.27 o 
  -5   8   0      565.59      599.61     18.70 o 
  -4   8   0      125.55       94.80      3.76 o 
  -3   8   0     1133.43     1104.11     15.33 o 
  -2   8   0      101.67      100.39      3.81 o 
  -1   8   0       79.94       48.82      3.13 o 
   0   8   0     1329.60     1466.61     19.60 o 
   1   8   0        3.50        0.00      2.59 o 
   2   8   0      848.05      829.93     13.82 o 
   3   8   0       23.48       32.92      3.50 o 
   4   8   0      729.82      651.33     12.53 o 
   5   8   0      823.86      814.83     14.85 o 
   6   8   0      212.88      209.27      9.73 o 
   7   8   0       43.13       35.52      6.13 o 
   8   8   0        1.45        0.00      5.52 o 
   9   8   0      301.94      315.41     13.57 o 
 -14   9   0        5.91       10.61      4.67 o 
 -13   9   0      114.01      139.13     14.65 o 
 -12   9   0        2.98        8.91      4.47 o 
 -11   9   0        1.86        3.52      4.24 o 
 -10   9   0       48.83       72.18      6.27 o 
  -9   9   0      575.86      469.89     10.58 o 
  -8   9   0     2254.00     2221.94     28.89 o 
  -7   9   0       34.93       37.62      2.94 o 
  -6   9   0      989.48      978.29     12.94 o 
  -5   9   0     1455.64     1386.94     19.20 o 
  -4   9   0      103.18       93.41      3.97 o 
  -3   9   0      656.02      631.58     10.78 o 
  -2   9   0       30.07       23.43      2.69 o 
  -1   9   0     2620.05     2696.80     31.98 o 
   0   9   0      454.44      431.68     19.25 o 
   1   9   0      296.13      293.69      7.59 o 
   2   9   0       66.36       47.67      3.97 o 
   3   9   0      220.75      233.51      9.22 o 
   4   9   0      106.40      131.27      7.26 o 
   5   9   0      511.29      531.96     12.02 o 
   6   9   0      188.43      197.10     19.27 o 
   7   9   0        4.72        0.00      7.66 o 
   8   9   0       61.85       60.27      7.80 o 
 -14  10   0       15.21       17.17      6.74 o 
 -13  10   0      103.52       87.99     11.28 o 
 -12  10   0       14.88       10.72      6.81 o 
 -11  10   0      122.15      133.19     13.06 o 
 -10  10   0        9.19        3.97      5.46 o 
  -9  10   0       68.75       77.90      6.08 o 
  -8  10   0      317.84      294.07     18.52 o 
  -7  10   0       23.40       25.90      4.27 o 
  -6  10   0      118.06       89.59     11.53 o 
  -5  10   0      121.93      123.74      7.81 o 
  -4  10   0      259.25      214.65      8.70 o 
  -3  10   0     1597.31     1604.97     28.37 o 
  -2  10   0      591.37      609.74     15.20 o 
  -1  10   0     1281.98     1261.31     24.18 o 
   0  10   0        8.59       12.61      4.29 o 
   1  10   0      506.69      498.27     24.78 o 
   2  10   0      460.88      445.73     10.35 o 
   3  10   0       16.66       13.56      3.46 o 
   4  10   0      469.21      459.77     11.23 o 
   5  10   0      445.29      413.69     13.68 o 
   6  10   0      212.26      199.05     14.05 o 
   7  10   0        0.35        2.77      7.03 o 
 -13  11   0       11.16       39.81      8.09 o 
 -12  11   0       70.94       83.73     11.35 o 
 -11  11   0        1.89        2.77      5.75 o 
 -10  11   0        2.29       11.85      7.10 o 
  -9  11   0       23.85       16.89      6.95 o 
  -8  11   0      622.26      582.14     15.97 o 
  -7  11   0     1547.09     1430.87     27.65 o 
  -6  11   0      748.19      819.03     19.08 o 
  -5  11   0        3.06        0.00      3.42 o 
  -4  11   0      296.10      280.96     10.93 o 
  -3  11   0      632.77      594.10     15.65 o 
  -2  11   0       39.69       35.99      5.00 o 
  -1  11   0      569.50      524.66     14.73 o 
   0  11   0       44.19       27.99      4.74 o 
   1  11   0      145.09      148.58      8.23 o 
   2  11   0      229.15      176.51     12.60 o 
   3  11   0        3.12        0.00      3.93 o 
   4  11   0      155.74      134.06     13.66 o 
 -13  12   0      195.38      199.83     17.03 o 
 -12  12   0       10.98        4.04      5.96 o 
 -11  12   0      268.63      285.34     19.51 o 
 -10  12   0      385.59      358.50     21.00 o 
  -9  12   0        7.06       13.59      4.88 o 
  -8  12   0      116.76      116.96     12.88 o 
  -7  12   0      181.35      190.24     15.90 o 
  -6  12   0      410.07      391.27     21.22 o 
  -5  12   0       27.94       26.76      7.88 o 
  -4  12   0        7.63        6.80      4.02 o 
  -3  12   0        6.20        0.00      3.84 o 
  -2  12   0       98.29      104.64      7.07 o 
  -1  12   0      214.58      205.99     10.32 o 
   0  12   0        2.67        0.00      8.98 o 
   1  12   0      213.19      216.58     10.13 o 
   2  12   0       43.93       41.07      7.06 o 
   3  12   0      145.23      158.95     12.84 o 
   4  12   0       31.84       41.23      8.73 o 
 -12  13   0       20.27       15.61      7.17 o 
 -11  13   0      180.79      190.11     16.46 o 
 -10  13   0       10.36        7.52      6.67 o 
  -9  13   0      239.13      274.68     11.91 o 
  -8  13   0       14.41       28.83     10.01 o 
  -7  13   0        1.56        0.74      3.96 o 
  -6  13   0      170.34      177.70      9.86 o 
  -5  13   0      173.23      176.17      9.31 o 
  -4  13   0      420.69      444.12     29.27 o 
  -3  13   0      348.92      402.76     13.66 o 
  -2  13   0      217.83      225.53     10.39 o 
  -1  13   0      895.19      838.60     33.53 o 
   0  13   0       15.39       23.74      5.19 o 
   1  13   0      396.36      394.54     20.08 o 
   2  13   0        1.79        0.00      5.68 o 
   3  13   0        0.91        0.00      5.61 o 
   4  13   0       76.19       98.85     10.79 o 
 -11  14   0        7.10       14.76      7.03 o 
 -10  14   0      195.95      216.07     11.17 o 
  -9  14   0      158.08      142.37      9.36 o 
  -8  14   0       51.94       56.44      6.75 o 
  -7  14   0       73.46       63.05      6.90 o 
  -6  14   0        2.11        1.83      4.21 o 
  -5  14   0        0.10        1.75      4.14 o 
  -4  14   0       12.86       14.76      4.56 o 
  -3  14   0      245.47      201.79     10.21 o 
  -2  14   0      109.40      121.53      8.40 o 
  -1  14   0      158.91      192.23     14.90 o 
   0  14   0       22.15       34.77      8.80 o 
   1  14   0      380.28      424.92     22.00 o 
   2  14   0       23.75       25.83      7.73 o 
 -10  15   0       17.88        9.25      5.53 o 
  -9  15   0       26.31       47.54      6.66 o 
  -8  15   0       51.99       54.64      6.99 o 
  -7  15   0        3.21       10.73      4.83 o 
  -6  15   0      135.91      137.76      9.21 o 
  -5  15   0        2.71        3.24      7.20 o 
  -4  15   0      370.00      417.76     15.11 o 
  -3  15   0       99.70      115.10     11.99 o 
  -2  15   0        3.42       10.72      6.46 o 
  -1  15   0      166.45      190.03     15.04 o 
   0  15   0        0.15        5.32      6.67 o 
   1  15   0      107.26       95.58     11.71 o 
  -8  16   0        0.36        0.00      5.00 o 
  -7  16   0        3.89        8.63      6.63 o 
  -6  16   0       44.52       44.21      7.17 o 
  -5  16   0        2.35       10.08      8.44 o 
  -4  16   0      231.37      242.55     17.88 o 
  -3  16   0       46.93       44.63      8.16 o 
  -2  16   0        2.81        9.22      6.32 o 
   1 -16   1       92.30      105.87     11.99 o 
   2 -16   1      160.47      157.25     13.98 o 
   3 -16   1      100.58      102.68     11.21 o 
   4 -16   1       20.54       23.49      8.66 o 
   5 -16   1      104.20       95.51     12.42 o 
   6 -16   1       14.40        0.00      7.38 o 
   7 -16   1        2.62        3.35      6.74 o 
   8 -16   1        5.67        4.18      5.23 o 
   9 -16   1       14.85       18.78      5.97 o 
  -1 -15   1       31.06       57.12      9.44 o 
   0 -15   1      112.64      127.02     12.49 o 
   1 -15   1       34.13       40.73      8.52 o 
   2 -15   1        2.88        0.00      5.75 o 
   3 -15   1      263.77      272.21     17.60 o 
   4 -15   1        4.78        8.66      7.81 o 
   5 -15   1      207.09      244.28     11.52 o 
   6 -15   1        9.45       13.06      5.08 o 
   7 -15   1       93.29       79.12      9.12 o 
   8 -15   1        4.14        6.80      5.96 o 
   9 -15   1       89.16      120.97      8.87 o 
  10 -15   1      127.12      167.41     10.07 o 
  11 -15   1       43.79       60.53     10.50 o 
  -3 -14   1       37.24       45.42      8.59 o 
  -2 -14   1       83.54      104.60     11.71 o 
  -1 -14   1       26.60       30.44      8.52 o 
   0 -14   1      733.32      782.77     30.37 o 
   1 -14   1      732.95      745.38     29.31 o 
   2 -14   1      607.36      568.83     24.77 o 
   3 -14   1       11.41       11.38      4.42 o 
   4 -14   1      301.80      258.91     11.34 o 
   5 -14   1       23.48       30.74      5.65 o 
   6 -14   1       60.12       61.59      6.57 o 
   7 -14   1      131.11      123.35     11.28 o 
   8 -14   1       18.52       19.05      5.16 o 
   9 -14   1       38.79       46.24      6.50 o 
  10 -14   1        2.01        6.67      6.67 o 
  11 -14   1       29.94       25.97      8.02 o 
  12 -14   1      288.57      283.56     20.08 o 
  -4 -13   1        0.32        2.06      6.88 o 
  -3 -13   1       39.78       52.44      8.94 o 
  -2 -13   1        6.69       14.33      6.95 o 
  -1 -13   1       44.16       29.66      7.88 o 
   0 -13   1     1736.89     1605.57     45.20 o 
   1 -13   1       16.75       18.71      4.53 o 
   2 -13   1      464.09      441.35     36.79 o 
   3 -13   1       84.22       69.41      6.34 o 
   4 -13   1      128.93      129.05     12.91 o 
   5 -13   1      167.52      190.22      9.55 o 
   6 -13   1       28.67       36.69      5.29 o 
   7 -13   1      157.67      145.81      8.58 o 
   8 -13   1      796.00      799.73     56.27 o 
   9 -13   1      611.65      634.00     17.94 o 
  10 -13   1      300.88      379.00     21.93 o 
  11 -13   1        0.08        0.00      6.32 o 
  12 -13   1       35.72       44.63      8.94 o 
  -4 -12   1        8.34        3.34      5.96 o 
  -3 -12   1        9.78       12.13      6.24 o 
  -2 -12   1      288.11      282.78     16.39 o 
  -1 -12   1      136.47      128.40      7.86 o 
   0 -12   1      665.48      681.61     26.15 o 
   1 -12   1      141.74      158.17     10.11 o 
   2 -12   1      272.50      260.38     10.35 o 
   3 -12   1       11.69       13.80      4.40 o 
   4 -12   1       13.51       16.92      4.31 o 
   5 -12   1      351.40      312.99     13.45 o 
   6 -12   1      173.45      170.64      8.79 o 
   7 -12   1        5.55        8.20      4.16 o 
   8 -12   1       66.23       62.27     13.48 o 
   9 -12   1      554.92      540.92     15.76 o 
  10 -12   1       23.62       12.84      7.17 o 
  11 -12   1       70.28       60.60     10.01 o 
  12 -12   1        8.13        8.02      5.75 o 
  13 -12   1       69.28       66.42     10.36 o 
  -5 -11   1      211.93      205.50     13.91 o 
  -4 -11   1        0.58        0.00      6.10 o 
  -3 -11   1      450.83      428.91     13.80 o 
  -2 -11   1        0.64        0.00      3.71 o 
  -1 -11   1       55.71       51.84      5.49 o 
   0 -11   1      363.23      331.13     17.67 o 
   1 -11   1        2.04        1.19      3.48 o 
   2 -11   1      175.80      175.26     18.49 o 
   3 -11   1      290.31      280.47     10.26 o 
   4 -11   1      739.89      697.95     16.78 o 
   5 -11   1      889.13      824.94     59.75 o 
   6 -11   1      428.47      394.64     12.44 o 
   7 -11   1      347.43      359.48     11.98 o 
   8 -11   1      105.95      128.03      9.33 o 
   9 -11   1      110.33      105.53      9.33 o 
  10 -11   1      454.92      438.68     22.64 o 
  11 -11   1        0.92        0.57      5.75 o 
  12 -11   1       96.06      121.98     12.84 o 
  13 -11   1       17.29       20.86      6.32 o 
  -8 -10   1       73.28       90.40     12.42 o 
  -7 -10   1      167.10      180.53     14.48 o 
  -6 -10   1      127.68      136.60      8.47 o 
  -5 -10   1      540.87      536.19     15.16 o 
  -4 -10   1       18.27       12.88      5.51 o 
  -3 -10   1     1212.62     1155.80     44.58 o 
  -2 -10   1     1027.19      968.06     16.28 o 
  -1 -10   1       14.34        8.09      3.11 o 
   0 -10   1     1033.67     1053.19     23.81 o 
   1 -10   1      434.89      452.03     15.64 o 
   2 -10   1     1118.61     1084.29     23.63 o 
   3 -10   1     2167.64     2239.58     27.81 o 
   4 -10   1     1759.29     1695.93     68.85 o 
   5 -10   1       77.60       60.74      3.75 o 
   6 -10   1      209.05      185.31      6.06 o 
   7 -10   1      344.18      327.34     10.45 o 
   8 -10   1        1.83        2.14      2.31 o 
   9 -10   1      894.98      896.03     18.75 o 
  10 -10   1       71.41       70.71      6.41 o 
  11 -10   1       16.98       16.77      8.27 o 
  12 -10   1       49.79       42.61      6.49 o 
  13 -10   1        0.04        0.00      4.15 o 
  14 -10   1       47.87       56.70      9.30 o 
  -9  -9   1       32.37       36.83     11.50 o 
  -8  -9   1       89.58       92.18     12.49 o 
  -7  -9   1      271.11      255.94     11.41 o 
  -6  -9   1       14.73       10.38      5.05 o 
  -5  -9   1      201.26      199.65      7.36 o 
  -4  -9   1       14.38       21.34      3.63 o 
  -3  -9   1      126.95      114.17      5.53 o 
  -2  -9   1       40.10       37.32      5.02 o 
  -1  -9   1       38.74       40.77      3.54 o 
   0  -9   1      149.03      131.31      5.07 o 
   1  -9   1      226.55      234.49      6.28 o 
   2  -9   1     2355.59     2561.81     30.33 o 
   3  -9   1      583.97      534.34      9.80 o 
   4  -9   1      545.51      494.93     13.85 o 
   5  -9   1      481.51      435.84     11.21 o 
   6  -9   1      699.97      665.13     15.19 o 
   7  -9   1      222.92      207.16      5.50 o 
   8  -9   1       55.45       48.55      3.23 o 
   9  -9   1      991.44      916.43     32.69 o 
  10  -9   1       20.71       22.27      4.90 o 
  11  -9   1      395.49      344.84     12.81 o 
  12  -9   1      258.92      236.73     15.19 o 
  13  -9   1       51.89       53.53     13.55 o 
  14  -9   1      177.62      214.18     12.24 o 
  -9  -8   1      210.80      199.35     11.85 o 
  -8  -8   1      111.82      133.69      9.40 o 
  -7  -8   1      133.69      140.73     16.64 o 
  -6  -8   1       60.81       61.70      6.59 o 
  -5  -8   1      725.09      686.38     31.50 o 
  -4  -8   1      263.39      283.13      7.89 o 
  -3  -8   1      597.15      579.18     11.09 o 
  -2  -8   1      337.91      347.64      8.20 o 
  -1  -8   1      301.62      283.00      7.09 o 
   0  -8   1       40.95       30.09      3.03 o 
   1  -8   1      225.49      244.03      6.08 o 
   2  -8   1       12.64        3.29      2.59 o 
   3  -8   1     2669.53     3118.10     35.06 o 
   4  -8   1     1991.92     2134.49     25.82 o 
   5  -8   1       56.42       47.49      3.07 o 
   6  -8   1      513.59      529.09      9.39 o 
   7  -8   1       24.74       32.20      3.28 o 
   8  -8   1       76.96      103.30      4.62 o 
   9  -8   1      298.74      295.01     10.80 o 
  10  -8   1      775.37      760.11     18.87 o 
  11  -8   1        1.90        5.45      4.18 o 
  12  -8   1       35.84       22.77      5.12 o 
  13  -8   1        1.44        0.00      4.44 o 
  14  -8   1      264.65      257.80     12.49 o 
 -10  -7   1      177.50      203.84     11.46 o 
  -9  -7   1        6.76        0.00      6.42 o 
  -8  -7   1     1173.26     1193.00     25.72 o 
  -7  -7   1       37.31       42.45      5.92 o 
  -6  -7   1       36.62       42.85      5.57 o 
  -5  -7   1      442.31      427.74      9.69 o 
  -4  -7   1      378.01      383.21      8.77 o 
  -3  -7   1      884.97      951.07     14.68 o 
  -2  -7   1      195.42      172.63      5.34 o 
  -1  -7   1      174.38      217.25      9.94 o 
   0  -7   1        9.16       13.74      2.39 o 
   1  -7   1      236.88      232.53      5.55 o 
   2  -7   1     2675.41     3197.78     41.59 o 
   3  -7   1      664.77      681.84     14.79 o 
   4  -7   1     1720.47     1745.27     21.53 o 
   5  -7   1      232.50      257.95      9.23 o 
   6  -7   1      837.04      627.79      9.32 o 
   7  -7   1     1697.53     1746.83     19.68 o 
   8  -7   1      304.23      320.14     18.22 o 
   9  -7   1     1848.96     1764.90     68.94 o 
  10  -7   1      239.05      219.76      9.82 o 
  11  -7   1      246.16      292.56     11.78 o 
  12  -7   1       71.33       81.29      7.20 o 
  13  -7   1      268.95      272.38     12.40 o 
  14  -7   1       89.89      110.65     16.21 o 
 -11  -6   1       33.92       43.84      7.58 o 
 -10  -6   1      272.10      276.48     12.66 o 
  -9  -6   1        1.82        0.00      9.83 o 
  -8  -6   1      395.58      431.86     14.15 o 
  -7  -6   1      329.96      340.25     11.76 o 
  -6  -6   1        1.45        3.06      3.21 o 
  -5  -6   1     1291.32     1319.62     18.95 o 
  -4  -6   1      342.54      335.36      7.74 o 
  -3  -6   1     2942.91     2732.96     31.66 o 
  -2  -6   1      159.60       95.44      4.28 o 
  -1  -6   1       43.46       44.80      3.32 o 
   0  -6   1     2171.55     2297.45     26.19 o 
   1  -6   1      570.53      700.95     10.27 o 
   2  -6   1     3088.95     3185.26     34.35 o 
   3  -6   1      502.80      489.59      8.14 o 
   4  -6   1     1542.63     1227.16     16.01 o 
   5  -6   1      231.58      146.49      3.90 o 
   6  -6   1      903.69      850.07     11.14 o 
   7  -6   1       48.57       34.60      2.83 o 
   8  -6   1     1461.80     1469.09     19.86 o 
   9  -6   1      118.30      107.30     12.28 o 
  10  -6   1        2.23        4.30      4.16 o 
  11  -6   1      282.52      252.49     10.90 o 
  12  -6   1       11.81        0.36      7.52 o 
  13  -6   1      177.66      173.61     10.07 o 
  14  -6   1        1.77       14.37      5.47 o 
 -11  -5   1        0.86        0.64      5.94 o 
 -10  -5   1       10.12        3.66      5.58 o 
  -9  -5   1       17.75       21.05      5.76 o 
  -8  -5   1       98.05       79.59      7.25 o 
  -7  -5   1      459.21      466.98     13.45 o 
  -6  -5   1       18.18       21.95      3.10 o 
  -5  -5   1     1122.41     1076.54     15.88 o 
  -4  -5   1        9.84        3.33      2.74 o 
  -3  -5   1     2579.54     3087.03     34.35 o 
  -2  -5   1      343.08      414.29      7.54 o 
  -1  -5   1     1150.53     1342.20     16.52 o 
   0  -5   1      904.06      979.22     12.70 o 
   1  -5   1      423.25      424.34      6.90 o 
   2  -5   1      566.12      667.96      9.37 o 
   3  -5   1      187.41      117.56      3.45 o 
   4  -5   1      714.95      737.47     12.78 o 
   5  -5   1     2424.22     2955.08     28.28 o 
   6  -5   1     8617.42     9289.55     93.81 o 
   7  -5   1      140.77      117.34      4.11 o 
   8  -5   1      149.62      124.75      6.67 o 
   9  -5   1      146.44      133.64      7.39 o 
  10  -5   1        2.79        7.82      4.40 o 
  11  -5   1      996.83      949.92     22.21 o 
  12  -5   1       12.36       20.32      5.39 o 
  13  -5   1        2.21        0.00      4.54 o 
  14  -5   1        0.65        0.00      5.11 o 
 -12  -4   1       24.88       29.36     10.79 o 
 -11  -4   1        3.92       13.09      5.99 o 
 -10  -4   1       54.00       48.60      8.69 o 
  -9  -4   1      296.14      318.40     12.39 o 
  -8  -4   1      992.47     1072.18     22.47 o 
  -7  -4   1       15.83       12.70      4.25 o 
  -6  -4   1       67.21       77.14      4.00 o 
  -5  -4   1      274.83      286.68      6.69 o 
  -4  -4   1     1107.56     1164.47     15.68 o 
  -3  -4   1     3857.55     3925.59     41.77 o 
  -2  -4   1      366.59      453.44      7.46 o 
  -1  -4   1     2080.05     2095.21     23.13 o 
   0  -4   1    10967.07    13514.05    131.59 o 
   1  -4   1    17886.40    21254.08    254.64 o 
   2  -4   1     2999.73     3192.03     33.27 o 
   3  -4   1      278.96      250.59      4.86 o 
   4  -4   1     1628.05     1564.20     16.01 o 
   5  -4   1     5977.39     6323.06     55.75 o 
   6  -4   1       21.26       36.01      2.42 o 
   7  -4   1      881.93      876.49     12.41 o 
   8  -4   1      808.37      663.32     15.61 o 
   9  -4   1      188.81      189.58      8.40 o 
  10  -4   1      123.66      142.65      8.13 o 
  11  -4   1     1390.94     1215.74     26.13 o 
  12  -4   1       14.42       16.54      8.66 o 
  13  -4   1      140.96      136.19      9.48 o 
  14  -4   1       56.06       49.57      7.08 o 
 -12  -3   1        3.23        0.00      5.66 o 
 -11  -3   1       10.44        3.52      5.45 o 
 -10  -3   1      176.65      220.91     10.76 o 
  -9  -3   1      303.17      329.87     21.43 o 
  -8  -3   1     2738.74     2719.34     42.85 o 
  -7  -3   1     2979.53     2944.47     62.94 o 
  -6  -3   1      384.32      404.41      8.21 o 
  -5  -3   1      198.11      246.14      5.89 o 
  -4  -3   1       23.01       29.27      2.69 o 
  -3  -3   1      233.87      211.39      4.76 o 
  -2  -3   1        0.77       17.13      1.93 o 
  -1  -3   1     3045.02     3525.56     36.16 o 
   0  -3   1     3086.68     3456.64     35.12 o 
   1  -3   1     7624.23     8477.83     82.93 o 
   2  -3   1      509.51      464.78      6.58 o 
   3  -3   1     5182.94     5454.23     67.18 o 
   4  -3   1      362.92      369.48      5.91 o 
   5  -3   1     3275.78     3983.54     41.88 o 
   6  -3   1     6305.00     6758.26     68.93 o 
   7  -3   1       15.97       17.14      3.28 o 
   8  -3   1      486.98      495.89     13.24 o 
   9  -3   1      187.20      167.60     11.85 o 
  10  -3   1      137.49      119.15      7.82 o 
  11  -3   1      856.15      871.80     21.33 o 
  12  -3   1      221.04      204.15     10.81 o 
  13  -3   1       20.03       28.35      6.06 o 
  14  -3   1       15.36       14.71      5.37 o 
 -13  -2   1      312.75      281.61     13.41 o 
 -12  -2   1       37.83       46.25      8.52 o 
 -11  -2   1       99.79       98.50      8.25 o 
 -10  -2   1       11.22        3.83      4.91 o 
  -9  -2   1      379.62      303.16     11.49 o 
  -8  -2   1      924.13      952.04     20.20 o 
  -7  -2   1       15.36       11.08      7.06 o 
  -6  -2   1     2727.51     2888.04     32.74 o 
  -5  -2   1     1617.65     1656.48     20.13 o 
  -4  -2   1      192.06      286.80      5.68 o 
  -3  -2   1     1404.80     1307.25     15.49 o 
  -2  -2   1     1798.83     2071.89     22.21 o 
  -1  -2   1     5846.17     5977.03     58.98 o 
   0  -2   1     1582.18     2010.96     21.58 o 
   1  -2   1     1527.17     1564.58     16.41 o 
   2  -2   1    18218.30    21401.77    293.69 o 
   3  -2   1     2731.89     3031.07     27.27 o 
   4  -2   1     1399.54     1140.44     15.91 o 
   5  -2   1       66.99       35.28      3.58 o 
   6  -2   1       21.95       23.07      5.53 o 
   7  -2   1     1038.57     1076.88     20.33 o 
   8  -2   1      246.65      254.78      9.25 o 
   9  -2   1      141.87      111.23     10.96 o 
  10  -2   1      106.47      120.82      7.86 o 
  11  -2   1      259.00      236.97     11.05 o 
  12  -2   1      100.02       89.21      7.98 o 
  13  -2   1      385.78      381.10     14.92 o 
  14  -2   1       13.64        0.00      7.98 o 
 -13  -1   1      217.71      268.99     12.73 o 
 -12  -1   1        7.33        0.00      4.79 o 
 -11  -1   1      652.91      675.24     18.69 o 
 -10  -1   1      394.65      407.45     13.67 o 
  -9  -1   1     1040.18      930.02     20.57 o 
  -8  -1   1      636.41      558.11     14.35 o 
  -7  -1   1       10.12       10.43      3.36 o 
  -6  -1   1       93.19       68.84      3.04 o 
  -5  -1   1     1229.50     1193.89     15.18 o 
  -4  -1   1       56.01      107.76      4.66 o 
  -3  -1   1    29486.22    36944.25    358.59 o 
  -2  -1   1     7211.42     8162.33     79.94 o 
  -1  -1   1    10224.54    12165.35    118.31 o 
   1  -1   1     2713.95     2978.54     36.80 o 
   2  -1   1    20705.74    24557.52    235.33 o 
   3  -1   1    24247.64    30222.79    357.58 o 
   4  -1   1     1911.74     1799.58     26.18 o 
   5  -1   1        2.81        1.69      3.26 o 
   6  -1   1       18.09       59.09      4.58 o 
   7  -1   1      486.04      551.19     13.41 o 
   8  -1   1     2246.26     2109.93     52.40 o 
   9  -1   1      350.66      317.15     11.33 o 
  10  -1   1      618.21      592.17     16.47 o 
  11  -1   1      208.04      243.96     11.06 o 
  12  -1   1        4.63        0.00      4.69 o 
  13  -1   1      304.38      323.44     21.36 o 
  14  -1   1       41.21       56.30      7.23 o 
 -13   0   1       54.49       61.85      7.23 o 
 -12   0   1        4.34        2.14      5.12 o 
 -11   0   1      428.87      406.93     14.07 o 
 -10   0   1      127.40      108.74      7.65 o 
  -9   0   1       16.62       14.77      4.60 o 
  -8   0   1       67.11       72.10      5.57 o 
  -7   0   1     2466.93     2361.03     36.07 o 
  -6   0   1      862.63      739.05     11.69 o 
  -5   0   1      171.97      124.13      3.49 o 
  -4   0   1      955.76      921.36     14.27 o 
  -3   0   1     2238.98     2265.80     24.19 o 
  -2   0   1      341.94      322.78      4.89 o 
  -1   0   1    39281.37    44765.64    747.08 o 
   1   0   1    16315.39    21106.65    203.03 o 
   2   0   1     1199.00     1234.62     19.87 o 
   3   0   1     1009.40     1164.48     18.45 o 
   4   0   1      932.02     1209.98     15.43 o 
   5   0   1     1328.50     1288.46     21.30 o 
   6   0   1      171.54      125.00      6.04 o 
   7   0   1      683.46      576.67     17.14 o 
   8   0   1      643.85      660.19     54.43 o 
   9   0   1      425.70      424.26     13.21 o 
  10   0   1      475.82      458.79     28.60 o 
  11   0   1       55.49       45.78      6.04 o 
  12   0   1       19.41       19.13      5.92 o 
  13   0   1      160.25      152.98     12.77 o 
 -14   1   1       59.34       63.56      7.33 o 
 -13   1   1      248.96      265.27     12.47 o 
 -12   1   1       87.06       79.44      7.65 o 
 -11   1   1      392.77      392.12     13.92 o 
 -10   1   1      136.16      134.40      8.00 o 
  -9   1   1      252.10      270.44     14.48 o 
  -8   1   1      434.97      402.02     17.74 o 
  -7   1   1      107.30       87.35      3.29 o 
  -6   1   1     4723.81     5355.63     55.70 o 
  -5   1   1       40.12       50.47      2.28 o 
  -4   1   1     4900.21     5269.27     53.40 o 
  -3   1   1    12021.37    14500.51    140.83 o 
  -2   1   1     1261.77     1163.58     12.90 o 
  -1   1   1      475.37      370.33      5.98 o 
   0   1   1     1363.38     1347.60     17.81 o 
   1   1   1        3.56        0.00      1.11 o 
   2   1   1    12073.58    13522.48    268.12 o 
   3   1   1     2095.97     2044.17     22.46 o 
   4   1   1       17.83       13.41      2.94 o 
   5   1   1       83.55      125.23      4.29 o 
   6   1   1     3246.70     3447.90     37.73 o 
   7   1   1       30.92       37.25      4.90 o 
   8   1   1      214.68      203.19      9.03 o 
   9   1   1      246.69      243.83     21.15 o 
  10   1   1        4.11        0.00      4.79 o 
  11   1   1        9.70       23.11      5.57 o 
  12   1   1      138.51      145.12     12.99 o 
  13   1   1      313.84      327.25     14.51 o 
 -14   2   1      145.14      161.12     11.67 o 
 -13   2   1      243.87      181.29     10.47 o 
 -12   2   1        6.48        0.00      5.12 o 
 -11   2   1      910.39      783.64     19.73 o 
 -10   2   1       38.44       46.12      5.65 o 
  -9   2   1       16.04       18.31      4.64 o 
  -8   2   1       75.46       73.77      5.61 o 
  -7   2   1     1608.35     1637.39     20.11 o 
  -6   2   1     4283.58     4464.57     47.06 o 
  -5   2   1      903.78      798.86     10.91 o 
  -4   2   1     3668.21     3714.18     38.68 o 
  -3   2   1     8124.47     9209.83     97.66 o 
  -2   2   1       83.64       44.09      1.89 o 
  -1   2   1     4592.79     4509.22     55.46 o 
   0   2   1      104.20       94.06      2.23 o 
   1   2   1    26167.49    31099.51    327.98 o 
   2   2   1    15838.78    17646.99    207.61 o 
   3   2   1      468.01      504.32      7.79 o 
   4   2   1      163.45      285.10      5.77 o 
   5   2   1       41.37       62.33      3.79 o 
   6   2   1     1267.39     1309.48     17.40 o 
   7   2   1      382.09      350.64     10.96 o 
   8   2   1     2131.02     2161.95     36.21 o 
   9   2   1      298.55      279.07     18.10 o 
  10   2   1      442.62      405.85     14.10 o 
  11   2   1        7.72        0.00      5.27 o 
  12   2   1        9.71       16.52      6.00 o 
 -14   3   1        0.68        0.00      5.38 o 
 -13   3   1        5.69       11.60      5.74 o 
 -12   3   1        0.66        0.00      5.06 o 
 -11   3   1     2223.10     2245.61     39.08 o 
 -10   3   1       34.21       51.55      6.02 o 
  -9   3   1     1191.99     1159.09     23.08 o 
  -8   3   1      112.89      117.22     11.11 o 
  -7   3   1      366.59      405.56      7.50 o 
  -6   3   1     4801.10     4907.08     51.54 o 
  -5   3   1     1313.83     1592.62     19.08 o 
  -4   3   1     6199.27     7104.79     73.51 o 
  -3   3   1      184.89      199.14      4.16 o 
  -2   3   1     3013.80     2994.76     26.55 o 
  -1   3   1     1647.79     1481.16     16.40 o 
   0   3   1     3849.20     4028.67     42.58 o 
   1   3   1      120.83      192.11      4.20 o 
   2   3   1      601.96      554.39      8.38 o 
   3   3   1     2307.49     2441.35     27.34 o 
   4   3   1       22.48       24.67      2.43 o 
   5   3   1     3031.54     3110.12     36.82 o 
   6   3   1      120.94      126.49      4.58 o 
   7   3   1        8.36        1.38      4.27 o 
   8   3   1      725.16      749.47     18.21 o 
   9   3   1      781.58      844.71     30.19 o 
  10   3   1      163.69      152.72      9.48 o 
  11   3   1       49.91       60.21      7.11 o 
  12   3   1        0.19        0.00      7.24 o 
 -14   4   1      173.08      158.22     10.23 o 
 -13   4   1      146.07      145.14      9.75 o 
 -12   4   1      320.41      325.96     21.00 o 
 -11   4   1      487.36      421.73     14.03 o 
 -10   4   1       43.73       34.72     10.32 o 
  -9   4   1     1417.81     1358.67     36.01 o 
  -8   4   1      159.22      194.97      5.23 o 
  -7   4   1       81.33      102.62      6.40 o 
  -6   4   1      540.91      602.46      9.78 o 
  -5   4   1      234.78      240.08      5.65 o 
  -4   4   1     3296.06     3451.78     36.84 o 
  -3   4   1      400.80      441.52      5.84 o 
  -2   4   1     2512.51     2311.00     24.98 o 
  -1   4   1     4506.63     4120.00     42.27 o 
   0   4   1      109.15      144.81      4.68 o 
   1   4   1     3019.53     2861.97     30.83 o 
   2   4   1     6610.47     7577.49     76.30 o 
   3   4   1      709.82      692.27     10.68 o 
   4   4   1     2611.23     2751.67     34.54 o 
   5   4   1     1679.21     1849.28     23.45 o 
   6   4   1      188.88      140.79      7.24 o 
   7   4   1       20.69       18.58      4.91 o 
   8   4   1      101.68       99.03      7.45 o 
   9   4   1       67.51       62.31      6.92 o 
  10   4   1       18.49       13.85      5.90 o 
  11   4   1       17.06       21.15      6.42 o 
 -14   5   1       37.82       40.68      6.89 o 
 -13   5   1       17.04        2.07      6.63 o 
 -12   5   1      108.05       87.04      9.44 o 
 -11   5   1      110.28      143.73     17.24 o 
 -10   5   1      295.20      318.23     11.63 o 
  -9   5   1      969.89      941.20     23.35 o 
  -8   5   1        1.43        0.00      2.03 o 
  -7   5   1      192.22      210.94      5.64 o 
  -6   5   1     1452.78     1343.95     17.69 o 
  -5   5   1      180.56      220.60      5.40 o 
  -4   5   1     3782.99     4052.66     36.75 o 
  -3   5   1        8.47       23.25      1.87 o 
  -2   5   1     1146.36     1079.08     15.93 o 
  -1   5   1     1293.33     1366.97     16.40 o 
   0   5   1       90.40       87.49      3.23 o 
   1   5   1     6141.52     7326.27     90.05 o 
   2   5   1      750.65      800.39     11.92 o 
   3   5   1     1127.35      947.09     13.83 o 
   4   5   1       35.48       50.35      3.55 o 
   5   5   1      213.14      206.31      6.26 o 
   6   5   1      270.05      328.59     10.90 o 
   7   5   1       78.03       85.23      6.76 o 
   8   5   1      110.93      106.05      7.75 o 
   9   5   1      337.49      342.29     13.21 o 
  10   5   1       87.06       82.40     16.21 o 
  11   5   1      222.76      203.84     11.66 o 
 -14   6   1       34.30       23.13      6.15 o 
 -13   6   1       57.56       60.96      7.08 o 
 -12   6   1      105.77      122.52     10.57 o 
 -11   6   1       16.43        0.00      4.37 o 
 -10   6   1       47.20       63.00      5.82 o 
  -9   6   1      836.75      777.85     18.01 o 
  -8   6   1      139.15      128.59     10.79 o 
  -7   6   1      813.75      851.52     13.37 o 
  -6   6   1     1668.90     2093.50     25.55 o 
  -5   6   1      378.45      347.92      8.01 o 
  -4   6   1      245.22      216.41      4.31 o 
  -3   6   1     6803.78     7635.83     77.17 o 
  -2   6   1       13.56        7.29      2.30 o 
  -1   6   1     3143.44     3253.03     35.33 o 
   0   6   1      466.47      505.44     14.20 o 
   1   6   1     2337.76     2313.90     27.12 o 
   2   6   1      175.93      221.17      7.39 o 
   3   6   1     3343.06     3408.35     38.58 o 
   4   6   1      378.62      319.25     12.88 o 
   5   6   1      435.27      343.46      8.45 o 
   6   6   1      154.48      151.31      8.02 o 
   7   6   1      330.89      301.47     22.28 o 
   8   6   1      443.83      457.78     19.87 o 
   9   6   1      227.38      237.15     11.49 o 
  10   6   1       97.34       94.30      8.62 o 
 -14   7   1       18.41       26.42      7.38 o 
 -13   7   1      153.55      136.56     19.23 o 
 -12   7   1       39.92       26.88      6.78 o 
 -11   7   1      529.18      565.11     55.10 o 
 -10   7   1      107.50      117.54     10.08 o 
  -9   7   1      527.93      547.18     10.94 o 
  -8   7   1      320.39      353.61      8.33 o 
  -7   7   1     1940.51     1834.39     23.77 o 
  -6   7   1     1561.45     1307.19     18.04 o 
  -5   7   1      729.72      704.04      9.52 o 
  -4   7   1       62.34       56.08      4.18 o 
  -3   7   1      301.77      232.16      5.29 o 
  -2   7   1       33.49       28.17      2.27 o 
  -1   7   1      105.81      164.13      4.60 o 
   0   7   1      251.00      186.78      5.26 o 
   1   7   1     1090.12     1123.81     16.07 o 
   2   7   1      752.93      763.00     15.03 o 
   3   7   1      672.70      709.58     21.33 o 
   4   7   1      880.43      870.33     42.47 o 
   5   7   1     1109.90     1063.16     18.08 o 
   6   7   1       19.50       18.59      5.07 o 
   7   7   1       10.20       10.42      5.03 o 
   8   7   1      158.48      190.30     10.41 o 
   9   7   1       23.08       27.99      9.01 o 
  10   7   1      149.90      168.45     10.96 o 
 -14   8   1       97.80       77.09      7.19 o 
 -13   8   1       10.07       10.27      4.76 o 
 -12   8   1       16.00       25.98      5.44 o 
 -11   8   1       49.29       51.37      6.01 o 
 -10   8   1       46.15       42.69      5.23 o 
  -9   8   1     2568.13     2498.63     31.71 o 
  -8   8   1       57.34       36.04      3.59 o 
  -7   8   1      748.03      799.11     13.47 o 
  -6   8   1      372.31      380.97      8.30 o 
  -5   8   1      243.51      332.46      6.14 o 
  -4   8   1      372.56      330.92      7.00 o 
  -3   8   1       54.07       39.58      2.55 o 
  -2   8   1     2288.14     2182.21     25.96 o 
  -1   8   1      338.07      291.99      6.79 o 
   0   8   1     1057.97     1159.74     22.94 o 
   1   8   1      455.83      413.81      8.89 o 
   2   8   1      231.97      233.47      6.82 o 
   3   8   1      290.05      263.57      7.52 o 
   4   8   1      258.84      270.37      7.95 o 
   5   8   1      552.34      487.23     11.11 o 
   6   8   1       20.15       17.35      5.13 o 
   7   8   1       22.68       30.54      8.27 o 
   8   8   1      173.36      195.51     10.96 o 
   9   8   1       21.91       28.51      6.93 o 
 -14   9   1      129.86      128.72     13.34 o 
 -13   9   1       54.51       50.74      9.44 o 
 -12   9   1      322.40      359.92     21.22 o 
 -11   9   1       18.55       33.21      8.09 o 
 -10   9   1       76.84       68.55      9.79 o 
  -9   9   1       94.32       79.55      5.90 o 
  -8   9   1      288.81      264.24     13.34 o 
  -7   9   1     1921.57     1917.24     32.47 o 
  -6   9   1      145.01      143.26     12.13 o 
  -5   9   1      668.42      566.36     22.42 o 
  -4   9   1     1254.51     1269.32     41.19 o 
  -3   9   1       86.89       92.58      5.96 o 
  -2   9   1     2592.02     2480.93    120.03 o 
  -1   9   1      102.95      116.28      7.49 o 
   0   9   1      337.95      346.67      8.75 o 
   1   9   1      147.50      163.48      5.82 o 
   2   9   1      180.27      155.47      6.03 o 
   3   9   1      186.92      178.59      6.66 o 
   4   9   1        1.45        4.65      3.30 o 
   5   9   1        4.03        9.48      3.70 o 
   6   9   1      107.43       99.13      7.67 o 
   7   9   1       53.01       61.57     13.77 o 
   8   9   1       84.67       94.45     12.56 o 
 -14  10   1       94.42      100.13     12.28 o 
 -13  10   1       59.13       65.14      9.79 o 
 -12  10   1      178.87      151.86     14.48 o 
 -11  10   1        7.91        9.79      6.67 o 
 -10  10   1      125.57       99.77     11.42 o 
  -9  10   1        1.43        4.35      4.26 o 
  -8  10   1      692.58      639.76     16.59 o 
  -7  10   1      282.79      314.41     11.17 o 
  -6  10   1      161.14      148.15     10.29 o 
  -5  10   1      234.49      203.55      8.75 o 
  -4  10   1     1089.27      982.88     28.49 o 
  -3  10   1        8.32        2.84      3.44 o 
  -2  10   1     1128.55      988.08     60.96 o 
  -1  10   1      160.97      144.16     19.73 o 
   0  10   1      925.23      954.67     21.64 o 
   1  10   1      251.71      220.00      9.61 o 
   2  10   1      117.24      121.05      7.55 o 
   3  10   1      249.22      263.49     10.71 o 
   4  10   1      469.89      432.03     20.58 o 
   6  10   1       37.01       38.53      9.22 o 
   7  10   1        2.18        0.00      6.88 o 
 -13  11   1        2.65        0.00      5.04 o 
 -12  11   1       42.38       65.85     10.08 o 
 -11  11   1        6.57       16.04      6.95 o 
 -10  11   1      131.94      130.57     13.27 o 
  -9  11   1      303.25      337.05     18.91 o 
  -8  11   1      530.48      525.17     24.62 o 
  -7  11   1     2027.35     1947.20     34.70 o 
  -6  11   1      394.70      425.78     13.46 o 
  -5  11   1      119.02      101.84      6.85 o 
  -4  11   1       50.07       60.08      5.84 o 
  -3  11   1       14.21       19.15      4.40 o 
  -2  11   1       46.31       47.44      5.34 o 
  -1  11   1       88.87       71.08      6.32 o 
   0  11   1      181.83      184.20     10.89 o 
   1  11   1       52.09       52.73      5.93 o 
   2  11   1       46.26       35.73      5.36 o 
   3  11   1      107.63       81.35     15.75 o 
   4  11   1        8.84        6.56      8.30 o 
   5  11   1       63.58       68.41     10.29 o 
 -13  12   1       12.39        6.74      6.32 o 
 -12  12   1      161.79      150.58     14.62 o 
 -11  12   1       84.43       71.60     10.93 o 
 -10  12   1      139.10      117.35      9.15 o 
  -9  12   1      295.60      290.71     11.79 o 
  -8  12   1       53.23       45.69      5.85 o 
  -7  12   1        5.59        0.95      3.93 o 
  -6  12   1        6.66        9.49      4.90 o 
  -5  12   1      241.82      236.40     10.34 o 
  -4  12   1       48.14       40.41      5.37 o 
  -3  12   1      314.92      260.00     10.96 o 
  -2  12   1      312.39      290.20     11.39 o 
  -1  12   1        0.05        6.74      6.10 o 
   0  12   1      291.81      280.98     11.61 o 
   1  12   1       39.94       37.66      7.03 o 
   2  12   1      277.31      252.07     11.42 o 
   3  12   1       73.26      117.76      8.29 o 
   4  12   1       44.70       31.72      7.81 o 
 -12  13   1      161.90      224.38     18.17 o 
 -11  13   1        3.53       17.67      7.24 o 
 -10  13   1       60.76       64.55     12.63 o 
  -9  13   1       32.57       32.76      5.92 o 
  -8  13   1      307.33      304.70     16.96 o 
  -7  13   1      157.90      159.62      9.22 o 
  -6  13   1      126.11      113.36      8.04 o 
  -5  13   1       56.05       59.07      6.39 o 
  -4  13   1      484.86      497.67     15.70 o 
  -3  13   1        2.08        0.00      3.88 o 
  -2  13   1      112.37      134.61      8.47 o 
  -1  13   1      318.52      311.78     12.53 o 
   0  13   1      299.67      247.36     12.70 o 
   1  13   1        4.25       18.09      5.14 o 
   2  13   1       33.67       30.77      7.10 o 
   3  13   1      101.09      101.47     11.42 o 
 -11  14   1       22.96        8.44      6.95 o 
 -10  14   1       38.57       38.70      6.62 o 
  -9  14   1        9.71        8.63      5.09 o 
  -8  14   1       31.79       31.83      5.87 o 
  -7  14   1      262.48      252.30     16.25 o 
  -6  14   1        0.37        2.55      4.63 o 
  -5  14   1      348.02      319.68     13.15 o 
  -4  14   1       15.11       22.25      5.43 o 
  -3  14   1       10.19       13.45      4.41 o 
  -2  14   1      104.33       83.60      7.42 o 
  -1  14   1       55.91       41.16      5.85 o 
   0  14   1      357.25      370.29     14.29 o 
   1  14   1      112.89      103.67     11.50 o 
   2  14   1      361.22      379.71     20.72 o 
 -10  15   1        2.13        0.85      8.09 o 
  -9  15   1       26.68       32.57      6.27 o 
  -8  15   1        1.00        1.29      4.80 o 
  -7  15   1       71.93       80.03      7.73 o 
  -6  15   1       37.41       55.27      6.79 o 
  -5  15   1      145.79      187.93     10.58 o 
  -4  15   1      151.98      156.33     13.41 o 
  -3  15   1        9.27       15.28      4.74 o 
  -2  15   1      401.78      418.53     21.71 o 
  -1  15   1        0.75        0.00      5.61 o 
   0  15   1      101.32       90.33     11.28 o 
  -7  16   1       76.08      102.95      8.55 o 
  -6  16   1       18.82       20.31      9.90 o 
  -5  16   1       78.42       82.42      7.79 o 
  -4  16   1       53.93       43.36     10.50 o 
  -3  16   1       52.69       48.61      9.08 o 
   4 -17   2      374.60      451.38     24.55 o 
   5 -17   2       10.46       19.87      8.52 o 
   6 -17   2        0.91        1.56      7.73 o 
   0 -16   2      260.33      318.90     19.59 o 
   1 -16   2       89.08       79.62     10.22 o 
   2 -16   2      110.37      111.91     11.92 o 
   3 -16   2      135.35      133.05     13.06 o 
   4 -16   2        0.83        5.68      7.73 o 
   5 -16   2      192.30      220.41     16.32 o 
   6 -16   2       41.06       30.66      8.66 o 
   7 -16   2       20.79       20.01      8.52 o 
   8 -16   2       72.30       97.00     11.57 o 
   9 -16   2       55.62       69.39      7.30 o 
  -2 -15   2        4.06        2.63      6.60 o 
  -1 -15   2      252.51      254.11     17.39 o 
   0 -15   2       28.14       56.06      9.65 o 
   1 -15   2      115.16      147.39     13.48 o 
   2 -15   2      213.55      190.32     14.90 o 
   3 -15   2       79.69       91.19     11.71 o 
   4 -15   2      219.14      237.37     16.25 o 
   5 -15   2      183.50      129.93     12.56 o 
   6 -15   2       22.57       36.19      8.44 o 
   7 -15   2        5.81       18.28      5.01 o 
   8 -15   2        3.99        5.26      4.99 o 
   9 -15   2      508.87      544.33     17.46 o 
  10 -15   2       52.11       56.63     10.01 o 
  11 -15   2      109.27      131.70     13.77 o 
  -3 -14   2      150.62      194.58     14.76 o 
  -2 -14   2       74.97       69.75     10.15 o 
  -1 -14   2      782.28      790.08     30.37 o 
   0 -14   2       49.52       42.36      8.66 o 
   1 -14   2      307.20      289.81     17.60 o 
   2 -14   2      295.76      288.32     17.10 o 
   3 -14   2      136.16      117.80     12.21 o 
   4 -14   2       73.25       73.75      9.44 o 
   5 -14   2      183.73      149.45     13.41 o 
   6 -14   2       89.83       86.78     14.97 o 
   7 -14   2       27.76       23.07      5.07 o 
   8 -14   2        4.68        8.13      4.75 o 
   9 -14   2      235.78      220.56     10.88 o 
  10 -14   2       52.26       50.24      9.44 o 
  11 -14   2      400.94      354.24     21.64 o 
  12 -14   2        9.33       17.39      6.81 o 
  -4 -13   2       16.47       26.82      7.66 o 
  -3 -13   2       52.48       52.30      8.80 o 
  -2 -13   2       11.16        0.00      5.39 o 
  -1 -13   2      415.53      423.99     20.72 o 
   0 -13   2        4.25        4.75      5.82 o 
   1 -13   2     1047.76     1105.86     35.05 o 
   2 -13   2       20.27       28.09     10.15 o 
   3 -13   2        4.59        4.56      4.75 o 
   4 -13   2        5.63       14.18      4.58 o 
   5 -13   2        8.06       16.27      4.42 o 
   6 -13   2      804.79      766.29     27.46 o 
   7 -13   2      224.77      226.84     10.23 o 
   8 -13   2      239.37      227.78     10.41 o 
   9 -13   2      213.70      214.39     10.12 o 
  10 -13   2       25.84       13.20      6.95 o 
  11 -13   2      295.48      329.76     20.86 o 
  12 -13   2      157.78      161.08     14.97 o 
  13 -13   2       70.41       74.30     11.14 o 
  -4 -12   2       77.64       89.77     10.64 o 
  -3 -12   2      244.56      261.21     15.97 o 
  -2 -12   2      522.62      449.61     20.51 o 
  -1 -12   2       48.85       59.89      8.44 o 
   0 -12   2      291.99      300.88     16.18 o 
   1 -12   2      387.71      381.96     12.25 o 
   2 -12   2      684.94      652.88     16.59 o 
   3 -12   2      106.41      103.62      6.71 o 
   4 -12   2      846.32      879.00     19.92 o 
   5 -12   2      423.46      370.00     12.34 o 
   6 -12   2     1188.71     1165.44     24.15 o 
   7 -12   2      119.20      121.09      7.41 o 
   8 -12   2      656.56      597.97     16.21 o 
   9 -12   2        0.74        6.24      4.29 o 
  10 -12   2        1.18        0.00      5.11 o 
  11 -12   2       43.20       27.11      7.66 o 
  12 -12   2       25.42       20.01      7.24 o 
  13 -12   2       61.89       70.18     10.36 o 
  -7 -11   2       84.28       81.75     11.14 o 
  -6 -11   2      328.87      298.39     17.39 o 
  -5 -11   2       98.64       96.47      7.24 o 
  -4 -11   2      509.96      462.11     14.00 o 
  -3 -11   2      110.09      109.83      8.27 o 
  -2 -11   2      774.73      769.04     57.27 o 
  -1 -11   2       43.41       45.17      4.01 o 
   0 -11   2      150.97      151.88      5.86 o 
   1 -11   2      296.11      273.88     10.14 o 
   2 -11   2     1236.66     1212.21     25.48 o 
   3 -11   2     1295.20     1216.89     18.14 o 
   4 -11   2       17.80       22.31      3.21 o 
   5 -11   2       72.12       67.74      4.19 o 
   6 -11   2     1649.46     1665.96     23.42 o 
   7 -11   2        3.24        5.02      3.97 o 
   8 -11   2      865.47      853.55     13.18 o 
   9 -11   2      416.86      420.14     13.57 o 
  10 -11   2        5.85       12.24      5.46 o 
  11 -11   2      295.26      306.04     12.37 o 
  12 -11   2        8.98        6.74      4.52 o 
  13 -11   2       44.92       56.98      9.65 o 
  14 -11   2        6.09       19.51      6.88 o 
  -8 -10   2       68.52       67.98     11.14 o 
  -7 -10   2      335.64      302.15     18.10 o 
  -6 -10   2      340.23      373.61     18.66 o 
  -5 -10   2       25.37       25.91      4.01 o 
  -4 -10   2       41.07       46.64      5.43 o 
  -3 -10   2      388.51      384.85      9.67 o 
  -2 -10   2      200.44      200.85      6.85 o 
  -1 -10   2      635.29      611.73     11.85 o 
   0 -10   2      424.01      391.29      8.88 o 
   1 -10   2      358.78      343.07     17.72 o 
   2 -10   2     3382.92     3401.48     59.00 o 
   3 -10   2      603.38      714.93     12.25 o 
   4 -10   2      214.67      219.44      6.30 o 
   5 -10   2      188.24      195.47      6.08 o 
   6 -10   2      328.04      320.13      8.09 o 
   7 -10   2       15.62       27.37      2.76 o 
   8 -10   2        3.34        4.56      2.35 o 
   9 -10   2      114.41      111.57      4.62 o 
  10 -10   2       16.44        8.91      4.42 o 
  11 -10   2       53.54       53.82      7.38 o 
  12 -10   2       42.99       46.30      6.10 o 
  13 -10   2       11.25       21.29      6.39 o 
  14 -10   2        0.55        1.86      4.13 o 
  -9  -9   2      166.64      171.09     15.61 o 
  -8  -9   2       44.09       53.72     10.79 o 
  -7  -9   2      170.21      195.78     14.69 o 
  -6  -9   2      877.52      856.42     19.92 o 
  -5  -9   2        0.85        0.00      3.07 o 
  -4  -9   2      182.26      188.49     10.92 o 
  -3  -9   2      139.14      132.66     10.28 o 
  -2  -9   2       44.85       58.22      4.54 o 
  -1  -9   2        6.83       11.57      2.84 o 
   0  -9   2        0.21        8.13      2.68 o 
   1  -9   2     1070.59      960.24     21.24 o 
   2  -9   2        3.79        2.58      2.19 o 
   3  -9   2     1236.37     1128.11     16.11 o 
   4  -9   2     2059.61     2128.13     28.43 o 
   5  -9   2      747.16      724.08     12.33 o 
   6  -9   2      134.69      105.85      4.69 o 
   7  -9   2      950.19      883.71     20.21 o 
   8  -9   2      284.31      225.65      5.92 o 
   9  -9   2      496.61      471.95     15.40 o 
  10  -9   2      441.96      455.97     14.54 o 
  11  -9   2       43.50       46.71      5.96 o 
  12  -9   2      223.29      211.92     18.02 o 
  13  -9   2      155.10      182.00     10.42 o 
  14  -9   2        2.62       16.74      5.18 o 
 -10  -8   2        3.52        1.49      9.58 o 
  -9  -8   2      105.99      148.10     14.62 o 
  -8  -8   2       50.35       46.36      6.71 o 
  -7  -8   2        0.36        1.31      4.84 o 
  -6  -8   2      994.42     1033.93     24.55 o 
  -5  -8   2        7.13        4.45      3.00 o 
  -4  -8   2      294.68      276.15      7.79 o 
  -3  -8   2        2.50        0.90      2.46 o 
  -2  -8   2       80.71       81.43      4.25 o 
  -1  -8   2     3266.29     3476.33     39.24 o 
   0  -8   2       85.75       43.21      3.26 o 
   1  -8   2      202.95      218.05      5.68 o 
   2  -8   2      659.15      638.61     10.45 o 
   3  -8   2     2882.64     3082.82     34.74 o 
   4  -8   2     2483.26     2552.86     29.94 o 
   5  -8   2      615.18      630.71     11.09 o 
   6  -8   2       16.16       16.36      2.62 o 
   7  -8   2      224.65      247.82      6.71 o 
   8  -8   2      130.54      132.49      5.86 o 
   9  -8   2      711.30      692.07     35.45 o 
  10  -8   2      751.61      688.37     25.19 o 
  11  -8   2      586.10      532.77     16.21 o 
  12  -8   2       27.37       25.77      5.46 o 
  13  -8   2      179.67      165.95     10.02 o 
  14  -8   2        0.19        0.00      5.71 o 
 -10  -7   2        0.10        0.00      6.10 o 
  -9  -7   2      826.45      839.82     21.50 o 
  -8  -7   2      370.01      400.56     14.33 o 
  -7  -7   2      650.44      596.42     16.01 o 
  -6  -7   2      578.87      508.66     13.18 o 
  -5  -7   2      150.24      151.57      5.84 o 
  -4  -7   2      157.51      155.82      5.61 o 
  -3  -7   2      741.30      753.64     13.74 o 
  -2  -7   2       98.07      113.89      4.36 o 
  -1  -7   2       23.09       27.55      2.78 o 
   0  -7   2     2091.18     1853.82     22.47 o 
   1  -7   2     1740.92     1733.98     21.01 o 
   2  -7   2      492.48      595.43      9.53 o 
   3  -7   2     1760.50     1940.12     23.11 o 
   4  -7   2      209.36      214.59      9.58 o 
   5  -7   2      443.62      357.52      7.99 o 
   6  -7   2      549.41      629.32      9.43 o 
   7  -7   2       29.62       40.43      2.75 o 
   8  -7   2     3089.84     3108.33     78.31 o 
   9  -7   2      576.90      498.21     27.36 o 
  10  -7   2     1107.44     1065.71     23.67 o 
  11  -7   2        0.74        1.26      4.39 o 
  12  -7   2       30.45       34.25      8.09 o 
  13  -7   2       38.12       53.03      6.58 o 
  14  -7   2       49.95       44.42      9.62 o 
 -11  -6   2        1.70        1.61      6.14 o 
 -10  -6   2        9.49        8.57      5.57 o 
  -9  -6   2      116.35      141.34      9.26 o 
  -8  -6   2     1212.28     1277.80     26.14 o 
  -7  -6   2      479.84      498.37     14.21 o 
  -6  -6   2      506.35      525.14     10.78 o 
  -5  -6   2        0.36        0.56      3.08 o 
  -4  -6   2      757.46      663.68     11.39 o 
  -3  -6   2      293.35      239.79      8.08 o 
  -2  -6   2     2924.41     3330.80     36.69 o 
  -1  -6   2     1918.74     1858.82     22.17 o 
   0  -6   2        5.54        3.51      1.99 o 
   1  -6   2      106.86       74.00      4.72 o 
   2  -6   2      479.36      462.49      7.66 o 
   3  -6   2      107.16       55.62      2.82 o 
   4  -6   2     2446.78     2672.33     30.06 o 
   5  -6   2       14.30       10.63      1.98 o 
   6  -6   2       11.35        6.94      1.81 o 
   7  -6   2      935.64      919.34     12.27 o 
   8  -6   2      314.93      352.36     11.74 o 
   9  -6   2        1.56        0.00      3.35 o 
  10  -6   2      399.00      377.80     12.73 o 
  11  -6   2        1.41        0.36      4.26 o 
  12  -6   2        5.54        3.73      5.46 o 
  13  -6   2       14.91        3.49      4.48 o 
  14  -6   2        8.21       15.65      4.89 o 
 -11  -5   2       22.58       11.57     11.50 o 
 -10  -5   2       68.27       64.54      7.36 o 
  -9  -5   2       89.53       92.05      7.68 o 
  -8  -5   2        5.03        5.07      5.16 o 
  -7  -5   2      298.67      311.88     10.73 o 
  -6  -5   2      558.17      562.92     10.93 o 
  -5  -5   2        2.72        0.00      2.62 o 
  -4  -5   2        1.59        1.82      2.18 o 
  -3  -5   2       20.24       32.77      5.78 o 
  -2  -5   2     2574.01     2823.31     31.15 o 
  -1  -5   2     3887.11     4208.19     43.85 o 
   0  -5   2     2832.86     2972.94     31.78 o 
   1  -5   2        2.94        0.00      2.02 o 
   2  -5   2      791.56     1010.75     12.79 o 
   3  -5   2      314.44      357.59      6.42 o 
   4  -5   2     5744.04     6805.73     69.14 o 
   5  -5   2    11022.30    11987.75    102.57 o 
   6  -5   2      956.30      884.61     11.16 o 
   7  -5   2        1.21        1.78      1.87 o 
   8  -5   2      807.76      686.06     17.14 o 
   9  -5   2      120.87      137.45      8.27 o 
  10  -5   2      671.23      684.48     17.66 o 
  11  -5   2       62.61       63.88      6.60 o 
  12  -5   2        2.54        0.00      4.19 o 
  13  -5   2      139.28      159.12      9.66 o 
  14  -5   2        0.60        4.01      4.87 o 
 -12  -4   2      113.04      107.82      9.21 o 
 -11  -4   2      148.09      137.64      9.49 o 
 -10  -4   2       64.00       90.96      7.91 o 
  -9  -4   2      543.99      517.43     15.47 o 
  -8  -4   2      132.80      153.00      8.24 o 
  -7  -4   2       32.85       26.02      4.50 o 
  -6  -4   2       63.12       65.74      3.66 o 
  -5  -4   2       35.09       49.92      3.18 o 
  -4  -4   2     1564.95     1433.42     18.23 o 
  -3  -4   2       88.50      127.61     10.33 o 
  -2  -4   2     4729.74     4539.77     46.84 o 
  -1  -4   2      545.51      767.81     10.13 o 
   0  -4   2    46432.73    59618.62    570.41 o 
   1  -4   2     4591.44     4860.68     48.96 o 
   2  -4   2       93.85       94.04      2.80 o 
   3  -4   2     9053.88    10242.17    100.86 o 
   4  -4   2      760.32      786.49     10.84 o 
   5  -4   2       20.47       28.19      1.93 o 
   6  -4   2     4345.02     4589.59     72.81 o 
   7  -4   2       72.41       88.67      3.25 o 
   8  -4   2       41.83       45.45      4.66 o 
   9  -4   2      261.32      242.36     22.07 o 
  10  -4   2      503.22      435.95     13.89 o 
  11  -4   2      354.93      311.04     12.36 o 
  12  -4   2       62.42       68.62      7.19 o 
  13  -4   2       37.96       40.26      6.52 o 
  14  -4   2       21.08       22.61      6.06 o 
 -12  -3   2        4.15        0.00     10.32 o 
 -11  -3   2      329.22      370.65     14.25 o 
 -10  -3   2       40.33       26.92      5.97 o 
  -9  -3   2      139.81      153.35      8.68 o 
  -8  -3   2      411.93      414.79     12.69 o 
  -7  -3   2      161.89      164.92      7.65 o 
  -6  -3   2     3531.60     3264.19     36.80 o 
  -5  -3   2      227.74      323.55      8.07 o 
  -4  -3   2      501.73      579.09      9.20 o 
  -3  -3   2       35.24       59.32      5.50 o 
  -2  -3   2      278.38      261.77      4.94 o 
  -1  -3   2      119.81      171.68      7.42 o 
   0  -3   2       75.54       75.89      4.99 o 
   1  -3   2     5718.61     6830.52     67.26 o 
   2  -3   2     4762.17     5553.39     55.50 o 
   3  -3   2     4906.96     5442.58     54.86 o 
   4  -3   2     3073.75     3747.66     33.95 o 
   5  -3   2     5517.31     5950.19     52.67 o 
   6  -3   2      348.45      357.56      9.80 o 
   7  -3   2      807.00      689.45     15.32 o 
   8  -3   2     1369.11     1293.80     39.28 o 
   9  -3   2        7.18        8.31      4.10 o 
  10  -3   2      170.37      185.50      9.50 o 
  11  -3   2     1055.10     1020.34     23.61 o 
  12  -3   2      348.67      383.07     14.44 o 
  13  -3   2      178.08      186.04     10.80 o 
  14  -3   2        1.24        5.30      5.14 o 
 -13  -2   2        3.22        3.75      5.67 o 
 -12  -2   2      247.16      207.59     11.18 o 
 -11  -2   2       44.87       40.84      8.87 o 
 -10  -2   2       29.94       42.71      6.06 o 
  -9  -2   2        9.57       11.02      6.63 o 
  -8  -2   2      377.03      319.42     10.89 o 
  -7  -2   2     4098.65     4273.28     70.22 o 
  -6  -2   2      315.89      333.23      7.06 o 
  -5  -2   2     4074.13     3994.66     56.73 o 
  -4  -2   2       13.91       41.73      2.48 o 
  -3  -2   2     1629.38     1833.49     26.66 o 
  -2  -2   2     5346.80     5691.34     59.00 o 
  -1  -2   2        7.28        0.00      1.35 o 
   0  -2   2    27485.83    31312.75    825.39 o 
   1  -2   2      486.03      409.27      6.18 o 
   2  -2   2      455.90      420.58      6.02 o 
   3  -2   2     9570.06    10299.77     87.26 o 
   4  -2   2      976.28      998.99     13.49 o 
   5  -2   2      583.79      586.44     12.34 o 
   6  -2   2      105.35       47.23      3.99 o 
   7  -2   2      609.55      546.02     18.63 o 
   8  -2   2      190.95      182.96     12.45 o 
   9  -2   2      949.93      887.35     20.02 o 
  10  -2   2      318.31      300.55     11.73 o 
  11  -2   2        0.09        0.00      4.28 o 
  12  -2   2       66.40       71.39      7.28 o 
  13  -2   2       78.44       61.28      7.07 o 
  14  -2   2       97.53       94.15      9.54 o 
 -13  -1   2       14.48        1.33      4.88 o 
 -12  -1   2      406.07      429.56     15.30 o 
 -11  -1   2       22.01       13.64      5.27 o 
 -10  -1   2        1.22        4.44      4.40 o 
  -9  -1   2      761.08      770.65     18.21 o 
  -8  -1   2      244.61      226.91      8.93 o 
  -7  -1   2     1485.45     1569.29     20.20 o 
  -6  -1   2      288.69      243.94      5.64 o 
  -5  -1   2      231.88      165.19      4.34 o 
  -4  -1   2      549.46      592.26      8.82 o 
  -3  -1   2     3047.50     3226.85     33.62 o 
  -2  -1   2     2571.83     2998.10     30.88 o 
  -1  -1   2     7797.38     9048.42     88.58 o 
   0  -1   2    13980.96    17930.21    299.88 o 
   1  -1   2      738.89      940.57     10.37 o 
   2  -1   2     1026.41     1148.68     11.21 o 
   3  -1   2    11023.39    12947.97    126.96 o 
   4  -1   2        0.27        1.25      2.43 o 
   5  -1   2      315.74      312.33      8.61 o 
   6  -1   2       12.08       12.45      3.25 o 
   7  -1   2     1344.96     1322.96     23.92 o 
   8  -1   2     1172.25     1179.92     23.10 o 
   9  -1   2      913.15      859.25     39.74 o 
  10  -1   2      379.50      373.82     13.09 o 
  11  -1   2       55.15       51.29      6.67 o 
  12  -1   2      145.88      147.38      9.78 o 
  13  -1   2       56.47       74.54      8.02 o 
 -14   0   2      157.35      140.57      9.86 o 
 -13   0   2        3.90        1.94      5.09 o 
 -12   0   2      217.28      214.12     10.94 o 
 -11   0   2      344.64      337.25     12.91 o 
 -10   0   2        4.47        5.02      4.68 o 
  -9   0   2       31.81       25.62     12.06 o 
  -8   0   2     1096.58     1170.09     22.35 o 
  -7   0   2      621.47      602.79     10.00 o 
  -6   0   2      774.85      895.64     16.25 o 
  -5   0   2     4129.85     4156.32     43.83 o 
  -4   0   2    18703.32    19964.38    193.33 o 
  -3   0   2    18192.73    21466.16    265.59 o 
  -2   0   2     5455.06     6320.16     62.40 o 
  -1   0   2     5634.90     6583.86     64.53 o 
   0   0   2      976.43      965.91     10.50 o 
   1   0   2     1197.92     1190.44     16.53 o 
   2   0   2      281.40      221.37      3.94 o 
   3   0   2     5481.72     5500.51     62.93 o 
   4   0   2     5210.95     5548.23     86.68 o 
   5   0   2       34.27       48.70      3.94 o 
   6   0   2      141.62       83.90      5.25 o 
   7   0   2      289.34      278.65     12.45 o 
   8   0   2      433.61      376.99     11.86 o 
   9   0   2      791.12      783.83     18.95 o 
  10   0   2        6.33        4.60      5.00 o 
  11   0   2      255.65      266.65     11.88 o 
  12   0   2      111.60      107.25      8.99 o 
  13   0   2       15.55       15.91      6.32 o 
 -14   1   2      104.82      136.08     11.64 o 
 -13   1   2       30.74       37.21      7.95 o 
 -12   1   2      297.99      302.37     12.82 o 
 -11   1   2      454.68      457.61     14.73 o 
 -10   1   2        2.54        1.88      4.01 o 
  -9   1   2      463.69      454.84     13.36 o 
  -8   1   2       27.96       15.44      3.66 o 
  -7   1   2      175.00      153.21      4.74 o 
  -6   1   2     5591.19     6135.26     63.10 o 
  -5   1   2      620.92      596.13      8.92 o 
  -4   1   2     7268.92     8509.05     84.41 o 
  -3   1   2     2771.84     3224.02     33.39 o 
  -2   1   2      766.85      657.28      8.29 o 
  -1   1   2     2649.39     2716.46     40.91 o 
   0   1   2      721.43      488.36      5.17 o 
   1   1   2     1633.08     1966.53     30.95 o 
   2   1   2    26141.12    32273.55    810.93 o 
   3   1   2     1124.56     1275.14     15.25 o 
   4   1   2      564.48      695.91      9.94 o 
   5   1   2     1995.85     2306.72     39.15 o 
   6   1   2       27.44       18.58      3.69 o 
   7   1   2      333.06      301.70     10.26 o 
   8   1   2      578.27      602.32     23.20 o 
   9   1   2      843.19      814.22     19.69 o 
  10   1   2      521.99      502.80     15.80 o 
  11   1   2        3.65        0.00      4.76 o 
  12   1   2      153.45      174.33     11.60 o 
  13   1   2       47.50       55.01      7.77 o 
 -14   2   2      140.36      113.63     13.66 o 
 -13   2   2      139.96      147.18      9.54 o 
 -12   2   2      604.90      570.58     19.83 o 
 -11   2   2        0.86        0.00      6.39 o 
 -10   2   2       58.29       65.51      6.50 o 
  -9   2   2      388.43      396.85     12.24 o 
  -8   2   2      901.30     1022.49     14.57 o 
  -7   2   2     1665.78     1588.14     19.93 o 
  -6   2   2     3545.29     4066.65     43.47 o 
  -5   2   2      762.03      606.09      9.21 o 
  -4   2   2     1274.30     1419.99     18.12 o 
  -3   2   2     1131.64     1320.13     17.17 o 
  -2   2   2     1369.25     1193.61     13.58 o 
  -1   2   2     4046.33     4088.70     51.14 o 
   0   2   2    11798.91    12712.87    124.03 o 
   1   2   2       11.08       16.28      1.79 o 
   2   2   2     7683.56     7863.86     78.15 o 
   3   2   2      259.84      398.59      6.93 o 
   4   2   2       59.28       80.48      3.34 o 
   5   2   2      608.50      848.34     12.44 o 
   6   2   2     1142.64     1068.67     20.41 o 
   7   2   2     1727.15     1620.01    130.00 o 
   8   2   2      368.30      389.61     12.67 o 
   9   2   2      334.38      360.45     12.87 o 
  10   2   2      775.72      759.18     20.58 o 
  11   2   2        5.49        0.00      5.14 o 
  12   2   2       60.81       61.52      7.90 o 
 -14   3   2      246.75      241.71     12.40 o 
 -13   3   2      201.97      192.51     10.90 o 
 -12   3   2      958.54      958.69     31.19 o 
 -11   3   2      640.65      537.75     16.01 o 
 -10   3   2      446.65      440.34     21.08 o 
  -9   3   2      249.66      234.40     36.33 o 
  -8   3   2      269.79      293.16      6.65 o 
  -7   3   2     3197.38     3291.94     36.82 o 
  -6   3   2      154.86      180.97      4.82 o 
  -5   3   2      473.35      393.27     10.30 o 
  -4   3   2      848.70      859.46     11.56 o 
  -3   3   2       14.25       28.92      1.95 o 
  -2   3   2      158.52      176.09      6.10 o 
  -1   3   2     9374.91    10171.24    122.96 o 
   0   3   2     1449.79     1377.90     15.84 o 
   1   3   2        0.84        1.22      1.69 o 
   2   3   2     3754.77     4430.70     46.04 o 
   3   3   2      127.56      153.79      7.28 o 
   4   3   2      791.55      711.40     11.78 o 
   5   3   2      545.80      587.31     10.18 o 
   6   3   2       48.20       37.54      6.24 o 
   7   3   2      670.73      663.68     16.37 o 
   8   3   2        0.38        3.41      4.67 o 
   9   3   2       70.60       59.11      6.62 o 
  10   3   2      118.77      116.00     11.35 o 
  11   3   2        2.72       10.97      5.89 o 
  12   3   2       62.96       90.64     16.29 o 
 -14   4   2       10.12       14.91      5.98 o 
 -13   4   2      405.84      371.10     14.53 o 
 -12   4   2      177.53      147.30      9.27 o 
 -11   4   2       40.81       53.56      6.14 o 
 -10   4   2      145.84      143.27      8.28 o 
  -9   4   2        5.24       20.68      4.69 o 
  -8   4   2       90.42       79.94      5.18 o 
  -7   4   2     2171.83     2274.10     32.73 o 
  -6   4   2      147.69      127.43      4.20 o 
  -5   4   2      980.90     1050.99     14.15 o 
  -4   4   2      208.27      235.15      7.48 o 
  -3   4   2     3401.78     3382.09     58.67 o 
  -2   4   2      354.79      276.86      3.75 o 
  -1   4   2      414.28      434.68      6.38 o 
   0   4   2     1031.66      760.11     10.30 o 
   1   4   2     7808.63     8624.73     85.99 o 
   2   4   2     3984.10     4021.61     42.76 o 
   3   4   2     5003.27     5114.97     53.85 o 
   4   4   2     1153.95     1152.53     16.13 o 
   5   4   2      344.56      268.45     11.24 o 
   6   4   2      255.98      332.49     14.23 o 
   7   4   2        2.49        0.00      4.34 o 
   8   4   2        2.11        5.24      5.39 o 
   9   4   2       19.14       13.48      5.64 o 
  10   4   2      107.23       81.07      9.37 o 
  11   4   2        4.90        1.07      5.62 o 
 -14   5   2       20.22       35.00      6.75 o 
 -13   5   2       46.72       39.78      6.27 o 
 -12   5   2       72.47       52.67      8.05 o 
 -11   5   2       64.56       84.39      8.80 o 
 -10   5   2     1193.98     1173.52     24.28 o 
  -9   5   2     1169.41     1297.84     52.69 o 
  -8   5   2      887.39      968.00     30.07 o 
  -7   5   2      683.86      714.28     11.73 o 
  -6   5   2      234.67      249.71      6.36 o 
  -5   5   2      770.65      652.43     10.32 o 
  -4   5   2     1771.93     1641.59     22.15 o 
  -3   5   2     2363.41     2625.28     24.39 o 
  -2   5   2     1635.64     1704.59     19.71 o 
  -1   5   2      401.44      486.12     10.93 o 
   0   5   2      967.02     1087.52     16.80 o 
   1   5   2       61.62      114.23      5.44 o 
   2   5   2     2197.74     2374.51     27.54 o 
   3   5   2      150.14      161.32      5.15 o 
   4   5   2     3698.26     3884.29     43.33 o 
   5   5   2      169.48      136.17     10.15 o 
   6   5   2       33.56       38.32      9.86 o 
   7   5   2       56.21       63.71      7.17 o 
   8   5   2      288.05      286.76     14.83 o 
   9   5   2      186.78      201.53     10.56 o 
  10   5   2      213.23      207.86     11.27 o 
  11   5   2      136.26      149.01     10.49 o 
 -14   6   2       16.78       11.71      5.72 o 
 -13   6   2       17.20       23.75      5.93 o 
 -12   6   2       83.59       73.83      7.22 o 
 -11   6   2      412.38      380.96     13.48 o 
 -10   6   2      742.21      662.13     17.18 o 
  -9   6   2      187.48      149.50      5.51 o 
  -8   6   2     1079.03     1159.24     17.11 o 
  -7   6   2      166.39      130.80      4.84 o 
  -6   6   2       50.20       50.69      3.32 o 
  -5   6   2      745.82      793.10     13.76 o 
  -4   6   2      237.43      183.21      6.46 o 
  -3   6   2      402.54      321.43      4.83 o 
  -2   6   2     1722.48     1686.73     19.99 o 
  -1   6   2     1810.71     2036.80     23.68 o 
   0   6   2     1844.97     1534.32     19.18 o 
   1   6   2      521.77      498.75      8.96 o 
   2   6   2     3269.73     2988.25     34.13 o 
   3   6   2     2690.92     2859.24     33.54 o 
   4   6   2     2433.70     2616.19     31.71 o 
   5   6   2      265.18      299.85      8.09 o 
   6   6   2      506.76      526.43     14.56 o 
   7   6   2      178.27      159.52      8.78 o 
   8   6   2       26.26       24.66      5.74 o 
   9   6   2       82.16       76.16     18.77 o 
  10   6   2        6.79        1.02      5.88 o 
 -14   7   2        0.29        0.00      5.24 o 
 -13   7   2        8.49       12.75      5.51 o 
 -12   7   2      367.19      423.05     14.78 o 
 -11   7   2      256.22      260.67     10.94 o 
 -10   7   2      884.28      863.50     26.11 o 
  -9   7   2      249.16      278.36      9.44 o 
  -8   7   2     1123.33     1014.92     15.96 o 
  -7   7   2     1152.98     1185.08     57.63 o 
  -6   7   2      266.00      273.98      6.73 o 
  -5   7   2     2020.84     1944.86     23.96 o 
  -4   7   2     1238.17     1157.80     17.16 o 
  -3   7   2      728.77      833.79     11.92 o 
  -2   7   2      579.08      621.53      9.53 o 
  -1   7   2       47.95       46.44      2.69 o 
   0   7   2      758.46      913.01     13.44 o 
   1   7   2      177.31      171.55      5.47 o 
   2   7   2      205.24      164.39      5.61 o 
   3   7   2       46.21       39.08      4.29 o 
   4   7   2      316.17      284.07      7.94 o 
   5   7   2      250.68      228.38     13.82 o 
   6   7   2       78.90       76.07      6.82 o 
   7   7   2        3.63        0.00      4.84 o 
   8   7   2       59.18       50.19      6.97 o 
   9   7   2       57.74       78.49      8.28 o 
 -14   8   2       19.78       22.35      9.65 o 
 -13   8   2      170.54      180.81     16.11 o 
 -12   8   2       46.64       51.59      9.22 o 
 -11   8   2        0.26        5.96      6.39 o 
 -10   8   2      636.52      541.65     24.55 o 
  -9   8   2      443.14      555.26     14.54 o 
  -8   8   2      717.18      786.54     17.66 o 
  -7   8   2       54.32       53.68      5.06 o 
  -6   8   2      281.71      285.31     10.47 o 
  -5   8   2      558.11      570.88     14.01 o 
  -4   8   2       84.41       84.21      8.52 o 
  -3   8   2      159.95      122.40      6.35 o 
  -2   8   2       95.28       94.75      5.70 o 
  -1   8   2     1807.41     1783.47     22.39 o 
   0   8   2      859.48      815.10     17.55 o 
   1   8   2       45.24       47.50      4.41 o 
   2   8   2       53.21       52.45      4.00 o 
   3   8   2      115.84      107.19      6.06 o 
   4   8   2       13.45       10.04      3.35 o 
   5   8   2      733.18      774.46     14.60 o 
   6   8   2      225.34      188.66      9.69 o 
   7   8   2       20.48       10.54      5.60 o 
   8   8   2       29.87       45.64      6.95 o 
 -14   9   2        1.09        0.00      4.75 o 
 -13   9   2      309.40      287.11     19.66 o 
 -12   9   2       57.22       68.41     10.22 o 
 -11   9   2       10.82       13.20      7.03 o 
 -10   9   2        3.04        0.00      5.61 o 
  -9   9   2       60.22       76.22     13.80 o 
  -8   9   2       37.33       25.52      6.24 o 
  -7   9   2      131.98      113.14      9.26 o 
  -6   9   2      488.96      516.59     22.89 o 
  -5   9   2     2517.53     2490.63     39.30 o 
  -4   9   2      200.20      183.33      8.20 o 
  -3   9   2     1051.94     1083.61     21.64 o 
  -2   9   2        0.93        3.30      3.55 o 
  -1   9   2      936.63      961.69     28.42 o 
   0   9   2      462.65      423.33     17.88 o 
   1   9   2       21.57       44.59      5.33 o 
   2   9   2       70.05       52.81      5.67 o 
   3   9   2       66.82       91.30      8.23 o 
   4   9   2        0.86        6.32      5.39 o 
   5   9   2      840.46      769.79     28.10 o 
   6   9   2      322.49      356.94     19.37 o 
   7   9   2      144.26      144.34     14.12 o 
   8   9   2      259.00      252.84     18.38 o 
 -13  10   2       22.51       23.63      7.31 o 
 -12  10   2        4.03        6.88      5.82 o 
 -11  10   2      219.57      228.92     17.39 o 
 -10  10   2      220.36      160.23     14.41 o 
  -9  10   2      108.98      103.58      7.38 o 
  -8  10   2      354.24      384.73     18.59 o 
  -7  10   2     1336.10     1321.15     26.08 o 
  -6  10   2      337.83      305.90     11.08 o 
  -5  10   2       64.21       64.36      6.81 o 
  -4  10   2      299.83      272.24     10.41 o 
  -3  10   2      607.67      515.63     14.42 o 
  -2  10   2        0.25        1.80      6.03 o 
  -1  10   2      893.45      814.02     19.06 o 
   0  10   2      241.63      229.99      9.89 o 
   1  10   2        7.59       15.69      4.55 o 
   2  10   2      156.61      163.51      8.81 o 
   3  10   2       96.10       86.46      8.80 o 
   4  10   2      510.01      509.79     15.71 o 
   5  10   2      223.83      200.47     15.54 o 
   6  10   2       15.87       14.05      7.88 o 
   7  10   2       52.97       77.63     11.50 o 
 -13  11   2       59.54       81.39     11.50 o 
 -12  11   2      196.82      216.01     17.31 o 
 -11  11   2        0.39        0.00      5.75 o 
 -10  11   2       64.42       94.05      7.48 o 
  -9  11   2       97.03       99.51      7.24 o 
  -8  11   2        4.03        0.56      3.97 o 
  -7  11   2      554.70      511.83     16.00 o 
  -6  11   2     1928.24     1803.40     32.95 o 
  -5  11   2        1.26        0.00      3.73 o 
  -4  11   2      444.15      454.65     14.10 o 
  -3  11   2      160.98      161.53      8.61 o 
  -2  11   2       15.75       18.71      4.37 o 
  -1  11   2      470.40      418.20     13.62 o 
   0  11   2      115.15       66.45      6.27 o 
   1  11   2      106.19      102.25      7.52 o 
   2  11   2      216.77      187.41      9.75 o 
   3  11   2        3.00        5.23      4.52 o 
   4  11   2      293.24      265.23     11.75 o 
   5  11   2        3.82       11.71      7.81 o 
 -12  12   2        0.42        0.00      4.83 o 
 -11  12   2       18.42       32.64      8.44 o 
 -10  12   2        1.81        2.34      4.72 o 
  -9  12   2       13.46        2.66      5.78 o 
  -8  12   2        0.88        0.00      3.96 o 
  -7  12   2      235.27      252.11     26.75 o 
  -6  12   2      555.66      550.08     16.40 o 
  -5  12   2       70.66       54.83      6.12 o 
  -4  12   2        0.16        0.00      3.83 o 
  -3  12   2      328.71      309.04     12.01 o 
  -2  12   2      633.06      561.15     25.72 o 
  -1  12   2      105.58       69.30      6.68 o 
   0  12   2       89.10       88.24      7.32 o 
   1  12   2      213.63      244.02     11.26 o 
   2  12   2      201.43      207.73     10.62 o 
   3  12   2       21.85       19.64      5.41 o 
   4  12   2      150.84      164.28     15.04 o 
 -12  13   2        6.83       13.77      6.95 o 
 -11  13   2       18.72       32.00      8.30 o 
 -10  13   2      123.90      137.27     10.82 o 
  -9  13   2      105.88      113.85      8.59 o 
  -8  13   2     1025.28     1021.42     24.49 o 
  -7  13   2       13.11       13.54      4.86 o 
  -6  13   2      135.18      156.44     11.46 o 
  -5  13   2      329.95      315.49     12.58 o 
  -4  13   2        7.61       11.51      4.67 o 
  -3  13   2      281.93      311.12     12.59 o 
  -2  13   2      391.02      407.47     14.55 o 
  -1  13   2       81.31       85.63      7.34 o 
   0  13   2       65.29       86.01     11.60 o 
   1  13   2      286.86      240.72     11.74 o 
   2  13   2      234.44      266.12     12.27 o 
   3  13   2        0.06        7.52      4.92 o 
 -11  14   2       36.79       35.20      8.66 o 
 -10  14   2       32.70       40.74      6.17 o 
  -9  14   2        6.44        7.94      5.32 o 
  -8  14   2       44.12       42.38      6.42 o 
  -7  14   2      168.40      160.35      9.80 o 
  -6  14   2      131.76      134.57      9.08 o 
  -5  14   2       39.01       40.31      5.89 o 
  -4  14   2      103.26       96.15     11.39 o 
  -3  14   2      253.98      235.44     11.24 o 
  -2  14   2        8.02        8.08      4.65 o 
  -1  14   2      130.78      150.62     17.00 o 
   0  14   2      288.47      231.34     19.94 o 
   1  14   2      442.01      474.08     40.84 o 
  -9  15   2        8.49       22.74      8.27 o 
  -8  15   2      101.73      136.20      9.53 o 
  -7  15   2        1.45        0.00      4.68 o 
  -6  15   2      154.25      157.02     10.08 o 
  -5  15   2      135.03      146.88      9.72 o 
  -4  15   2       58.28       75.93      7.33 o 
  -3  15   2      183.00      204.17     11.03 o 
  -2  15   2        9.28        9.47      4.46 o 
  -1  15   2      179.50      208.39     11.01 o 
   3 -17   3      283.94      312.80     20.58 o 
   4 -17   3        0.18        0.00      7.24 o 
   5 -17   3       24.65       18.80      8.87 o 
   6 -17   3       79.55       92.18     12.06 o 
   7 -17   3        1.92       12.13      8.30 o 
   0 -16   3        9.77       12.99      6.60 o 
   1 -16   3      349.90      309.46     19.23 o 
   2 -16   3       24.24       37.33      7.73 o 
   3 -16   3        4.46        0.00      7.17 o 
   4 -16   3       83.50       72.10     11.07 o 
   5 -16   3       60.80       70.18     11.00 o 
   6 -16   3       29.65       44.21      9.37 o 
   7 -16   3       51.64       52.30      9.51 o 
   8 -16   3       60.18       65.71     10.08 o 
   9 -16   3      228.29      236.58     16.32 o 
  -2 -15   3      120.68      145.97     13.48 o 
  -1 -15   3       11.68       24.91      7.81 o 
   0 -15   3      548.59      547.75     25.48 o 
   1 -15   3      139.06      143.63     13.20 o 
   2 -15   3       95.47       91.54     11.00 o 
   3 -15   3      173.35      183.65     15.19 o 
   4 -15   3      360.98      310.88     18.24 o 
   5 -15   3       45.28       45.56      9.22 o 
   6 -15   3      102.33      140.50     12.91 o 
   7 -15   3       57.70       44.78      8.66 o 
   8 -15   3      395.85      393.37     16.60 o 
   9 -15   3      134.65      170.93     10.15 o 
  10 -15   3       10.87        5.39      6.53 o 
  11 -15   3      223.20      266.32     18.88 o 
  -4 -14   3       86.21      119.71     12.06 o 
  -3 -14   3        7.78       20.15      7.24 o 
  -2 -14   3      504.36      532.21     24.48 o 
  -1 -14   3      147.06      146.54     13.06 o 
   0 -14   3      691.08      672.07     27.25 o 
   1 -14   3      411.12      408.88     20.65 o 
   2 -14   3       68.70       73.73      9.93 o 
   3 -14   3      243.70      256.45     16.60 o 
   4 -14   3       10.86       16.68      7.66 o 
   5 -14   3        1.37        6.81      6.60 o 
   6 -14   3       64.99       54.84      6.17 o 
   7 -14   3       30.73       35.18     13.02 o 
   8 -14   3      798.68      731.93     32.50 o 
   9 -14   3        0.43        1.89      5.29 o 
  10 -14   3      345.82      312.44     19.51 o 
  11 -14   3        0.09        0.00      5.39 o 
  12 -14   3       13.82       15.47      6.67 o 
  -4 -13   3      442.46      434.14     21.36 o 
  -3 -13   3        0.31        0.57      6.32 o 
  -2 -13   3      136.05      154.06     12.91 o 
  -1 -13   3       39.10       43.29      8.30 o 
   0 -13   3      402.87      428.46     20.37 o 
   1 -13   3       23.54       21.22      7.10 o 
   2 -13   3        3.21       11.14      6.17 o 
   3 -13   3      300.82      289.38     16.68 o 
   4 -13   3        2.80        1.77      3.77 o 
   5 -13   3     2056.61     2106.27     36.60 o 
   6 -13   3       85.32       80.38      6.54 o 
   7 -13   3      122.58      137.98      8.05 o 
   8 -13   3      678.51      690.91     18.06 o 
   9 -13   3       18.04       23.24     12.24 o 
  10 -13   3      570.13      660.51     28.31 o 
  11 -13   3       29.72       44.49      8.80 o 
  12 -13   3        3.93        3.97      6.03 o 
  13 -13   3       48.54       47.97      9.22 o 
  -6 -12   3       29.17       24.27      9.08 o 
  -5 -12   3      514.34      527.61     16.02 o 
  -4 -12   3      310.04      326.19     12.07 o 
  -3 -12   3      258.82      241.48     13.73 o 
  -2 -12   3      242.45      234.12     13.20 o 
  -1 -12   3        2.37        3.02      4.04 o 
   0 -12   3      527.89      559.00     14.60 o 
   1 -12   3       70.63       79.59      5.89 o 
   2 -12   3       71.46       68.39      4.47 o 
   3 -12   3       48.29       46.24      6.08 o 
   4 -12   3      303.16      341.54      8.81 o 
   5 -12   3     1122.34     1014.07     16.88 o 
   6 -12   3      506.62      504.62     11.20 o 
   7 -12   3      123.83      124.61      5.75 o 
   8 -12   3        0.70        3.31      3.71 o 
   9 -12   3       23.33       19.73      4.57 o 
  10 -12   3      676.28      627.94     27.04 o 
  11 -12   3       91.17      106.30     11.71 o 
  12 -12   3      207.74      183.65     15.40 o 
  13 -12   3        3.31        6.53      6.24 o 
  -7 -11   3      213.50      203.73     15.90 o 
  -6 -11   3        0.93        0.00      7.73 o 
  -5 -11   3      243.32      244.93     10.82 o 
  -4 -11   3        0.95        0.00      5.85 o 
  -3 -11   3       40.44       35.48      4.93 o 
  -2 -11   3       77.66       76.84      9.05 o 
  -1 -11   3      529.45      536.70     24.66 o 
   0 -11   3      410.75      387.32     20.04 o 
   1 -11   3        1.06        4.92      2.79 o 
   2 -11   3      941.45      970.29     15.59 o 
   3 -11   3      750.15      743.40     13.13 o 
   4 -11   3       26.13       21.38      3.44 o 
   5 -11   3      700.11      663.06     12.49 o 
   6 -11   3       87.79      106.63      5.24 o 
   7 -11   3      234.50      228.60     10.86 o 
   8 -11   3      376.85      381.64      8.84 o 
   9 -11   3      788.01      759.91     21.47 o 
  10 -11   3      161.85      167.42      8.98 o 
  11 -11   3        0.03        0.00      4.18 o 
  12 -11   3        9.83       13.00      4.61 o 
  13 -11   3       35.39       62.47      6.95 o 
  -8 -10   3       26.76       35.41     10.22 o 
  -7 -10   3      891.43      970.68     33.14 o 
  -6 -10   3       11.48       22.35      8.16 o 
  -5 -10   3       58.78       74.48     14.26 o 
  -4 -10   3      186.83      219.44      9.31 o 
  -3 -10   3      176.14      175.39      8.20 o 
  -2 -10   3      256.25      264.05      7.66 o 
  -1 -10   3      205.44      197.65      6.57 o 
   0 -10   3      563.62      490.15     10.05 o 
   1 -10   3     2798.11     3005.98     42.52 o 
   2 -10   3      755.20      766.62     13.39 o 
   3 -10   3     1731.93     1830.05     47.31 o 
   4 -10   3      318.77      287.74      7.32 o 
   5 -10   3      149.61      185.01      5.93 o 
   6 -10   3      239.12      212.08      6.51 o 
   7 -10   3       21.48       23.84      3.04 o 
   8 -10   3       40.90       47.01      5.37 o 
   9 -10   3       17.14        7.47      3.15 o 
  10 -10   3       35.87       37.42      5.27 o 
  11 -10   3      181.41      160.44      9.28 o 
  12 -10   3        2.46        9.50      4.70 o 
  13 -10   3      158.97      134.00      9.20 o 
  14 -10   3      248.86      267.52     14.83 o 
  -9  -9   3      303.57      363.11     21.50 o 
  -8  -9   3        0.92        0.35      8.73 o 
  -7  -9   3       27.56       26.47     10.01 o 
  -6  -9   3       25.16       22.57      8.09 o 
  -5  -9   3        3.93        5.55      3.15 o 
  -4  -9   3      211.77      208.48      6.92 o 
  -3  -9   3     1012.60     1012.67     20.24 o 
  -2  -9   3      266.68      266.50      7.37 o 
  -1  -9   3       19.83       22.50      3.04 o 
   0  -9   3       36.68       44.27      4.87 o 
   1  -9   3      280.68      277.73      6.80 o 
   2  -9   3     3111.33     3175.09     36.17 o 
   3  -9   3     1700.67     1759.48     22.48 o 
   4  -9   3     1008.59      971.19     14.80 o 
   5  -9   3     1504.63     1458.69     19.98 o 
   6  -9   3     1898.11     1932.14     25.08 o 
   7  -9   3      342.25      331.33      7.11 o 
   8  -9   3       48.15       41.77      3.13 o 
   9  -9   3       36.58       27.89      3.76 o 
  10  -9   3     1590.78     1583.26     30.68 o 
  11  -9   3      238.70      222.52     10.79 o 
  12  -9   3     1189.54     1152.10     26.58 o 
  13  -9   3      262.60      238.80     18.49 o 
  14  -9   3        5.22        9.16      4.75 o 
 -10  -8   3      141.76      182.73     16.46 o 
  -9  -8   3      114.03      126.38     14.19 o 
  -8  -8   3      749.54      832.02     30.30 o 
  -7  -8   3       10.78       16.81      5.40 o 
  -6  -8   3      137.98      125.84      5.83 o 
  -5  -8   3      133.18      137.89      5.82 o 
  -4  -8   3       68.39       61.55      5.45 o 
  -3  -8   3     1067.02     1093.87     16.39 o 
  -2  -8   3      371.27      344.00     11.29 o 
  -1  -8   3      513.65      537.29      9.88 o 
   0  -8   3       73.10       71.69      3.77 o 
   1  -8   3      900.01     1142.14     15.69 o 
   2  -8   3     1818.80     1968.30     23.75 o 
   3  -8   3        1.02       10.69      2.75 o 
   4  -8   3      429.25      499.56      9.29 o 
   5  -8   3      597.78      517.41      9.68 o 
   6  -8   3       12.68       11.61      2.39 o 
   7  -8   3      247.98      235.58      5.81 o 
   8  -8   3       46.49       64.59      3.40 o 
   9  -8   3        5.93        3.64      3.45 o 
  10  -8   3      899.02      863.11     20.78 o 
  11  -8   3     1534.82     1399.43     28.95 o 
  12  -8   3       85.95       86.85      7.52 o 
  13  -8   3        8.46       17.95      5.37 o 
  14  -8   3        4.39        9.30      4.96 o 
 -10  -7   3      184.61      207.07     16.68 o 
  -9  -7   3      731.25      789.20     23.35 o 
  -8  -7   3      362.25      336.36     12.54 o 
  -7  -7   3      954.87      909.26     20.37 o 
  -6  -7   3        5.16        3.70      2.82 o 
  -5  -7   3      410.37      412.99      9.27 o 
  -4  -7   3      159.19      188.78      5.96 o 
  -3  -7   3       20.51       20.63      3.58 o 
  -2  -7   3        5.35        0.48      2.08 o 
  -1  -7   3      295.99      352.63      7.28 o 
   0  -7   3      755.26      864.21     12.48 o 
   1  -7   3     2861.20     2954.82     41.88 o 
   2  -7   3     4072.84     4165.56     44.31 o 
   3  -7   3      177.65      207.18      6.23 o 
   4  -7   3      395.42      344.78      7.13 o 
   5  -7   3       98.08      105.46      4.08 o 
   6  -7   3      167.93      201.06      6.78 o 
   7  -7   3     1660.41     1698.48     19.38 o 
   8  -7   3        9.29       14.01      3.19 o 
   9  -7   3     2007.90     1850.56     32.84 o 
  10  -7   3        1.97        1.25      3.77 o 
  11  -7   3      201.92      190.45      9.85 o 
  12  -7   3      417.24      376.59     14.26 o 
  13  -7   3       13.90       17.01      5.23 o 
  14  -7   3       26.73       35.55      5.90 o 
 -11  -6   3        4.22       23.42     10.22 o 
 -10  -6   3       13.91       20.71      6.21 o 
  -9  -6   3      121.72      120.83      8.65 o 
  -8  -6   3      569.62      631.87     17.07 o 
  -7  -6   3       11.03        7.87      5.53 o 
  -6  -6   3      229.67      233.70      6.99 o 
  -5  -6   3       45.48       45.62      3.51 o 
  -4  -6   3      115.29      119.78      4.58 o 
  -3  -6   3      967.53      878.60     13.08 o 
  -2  -6   3      811.52      697.24     10.75 o 
  -1  -6   3      642.19      751.65     11.04 o 
   0  -6   3      485.42      390.25      6.99 o 
   1  -6   3     1048.18      958.85     12.70 o 
   2  -6   3      107.73       98.91      5.12 o 
   3  -6   3     5083.79     5722.67     58.79 o 
   4  -6   3       10.82        7.13      1.97 o 
   5  -6   3     5434.66     6034.54     62.77 o 
   6  -6   3      224.51      229.54      5.13 o 
   7  -6   3      478.18      537.64      8.50 o 
   8  -6   3      611.14      592.57     15.02 o 
   9  -6   3       29.81       22.58      4.15 o 
  10  -6   3       20.06       25.17      5.09 o 
  11  -6   3      179.04      160.66      8.96 o 
  12  -6   3      373.28      352.92     13.53 o 
  13  -6   3        0.53        1.51      3.99 o 
  14  -6   3       39.48       40.43      8.59 o 
 -12  -5   3       57.67       74.99      8.67 o 
 -11  -5   3        3.18        2.48      5.72 o 
 -10  -5   3       40.69       60.63      7.17 o 
  -9  -5   3      143.22      129.00     14.83 o 
  -8  -5   3      165.44      162.72      8.72 o 
  -7  -5   3      522.20      476.76     18.80 o 
  -6  -5   3       99.98      119.01      4.93 o 
  -5  -5   3      513.13      441.02      8.84 o 
  -4  -5   3      696.58      731.98     11.60 o 
  -3  -5   3      244.93      279.33      6.18 o 
  -2  -5   3      467.76      438.16      7.56 o 
  -1  -5   3    18727.86    20816.59    246.74 o 
   0  -5   3     1940.15     1950.71     21.85 o 
   1  -5   3     5060.39     5341.12     54.13 o 
   2  -5   3     6092.86     6286.96     63.34 o 
   3  -5   3     2701.81     3359.52     35.81 o 
   4  -5   3      577.15      460.28      7.85 o 
   5  -5   3     2242.24     2311.37     32.21 o 
   6  -5   3      607.91      517.77      7.83 o 
   7  -5   3      600.39      528.58      8.06 o 
   8  -5   3       13.58       11.09      3.89 o 
   9  -5   3     1029.30      975.19     21.15 o 
  10  -5   3        8.45        6.77      4.24 o 
  11  -5   3       58.08       74.37     14.48 o 
  12  -5   3       19.00        3.98      4.23 o 
  13  -5   3       35.03       33.15      5.80 o 
  14  -5   3       82.01      106.57      8.31 o 
 -12  -4   3       76.38       97.95      9.02 o 
 -11  -4   3       37.79       61.85      8.69 o 
 -10  -4   3       74.59       64.57      7.16 o 
  -9  -4   3      957.97      912.35     31.97 o 
  -8  -4   3      531.63      564.93     28.10 o 
  -7  -4   3      617.22      602.20     14.89 o 
  -6  -4   3        0.94        3.11      2.59 o 
  -5  -4   3      858.41      849.56     12.98 o 
  -4  -4   3      577.99      511.03      8.87 o 
  -3  -4   3     5564.92     5486.62     56.49 o 
  -2  -4   3       18.81      105.40      4.51 o 
  -1  -4   3     9038.10    10732.68    105.36 o 
   0  -4   3    23868.90    29811.18    576.17 o 
   1  -4   3    11015.17    11974.50    116.84 o 
   2  -4   3      996.15     1076.95     13.07 o 
   3  -4   3      167.20      113.50      3.27 o 
   4  -4   3       83.33       83.71      2.98 o 
   5  -4   3     5977.34     6534.84     57.77 o 
   6  -4   3        8.79        0.04      2.00 o 
   7  -4   3     1053.73      954.87     19.16 o 
   8  -4   3     1329.82     1219.09     23.50 o 
   9  -4   3       87.97       84.18      6.34 o 
  10  -4   3     1897.14     1873.89     44.00 o 
  11  -4   3      127.99      150.98      8.95 o 
  12  -4   3       35.74       41.47      5.76 o 
  13  -4   3        7.92        3.08      4.79 o 
  14  -4   3      153.62      141.32     10.03 o 
 -12  -3   3        0.77        0.00      7.52 o 
 -11  -3   3       66.62       73.66     10.96 o 
 -10  -3   3      590.79      608.72     17.31 o 
  -9  -3   3       13.35       19.63      4.94 o 
  -8  -3   3      319.29      283.72     10.34 o 
  -7  -3   3      871.75      858.36     13.71 o 
  -6  -3   3      213.44      208.99      5.78 o 
  -5  -3   3     3914.33     4124.76     44.40 o 
  -4  -3   3        3.63        8.44      2.68 o 
  -3  -3   3     1101.01     1431.56     17.16 o 
  -2  -3   3     2571.86     2560.28     27.43 o 
  -1  -3   3     1052.30      793.44      9.79 o 
   0  -3   3      777.85      663.60     19.12 o 
   1  -3   3      647.77      776.48      9.47 o 
   2  -3   3    10722.04    12421.36    147.92 o 
   3  -3   3     2203.52     2485.72     26.75 o 
   4  -3   3      289.50      213.33      3.97 o 
   5  -3   3      476.11      596.57      7.78 o 
   6  -3   3     6736.70     7225.65     92.97 o 
   7  -3   3      978.93      897.09     18.46 o 
   8  -3   3        5.06        3.12      3.32 o 
   9  -3   3       93.71       80.92      7.84 o 
  10  -3   3      556.07      537.74     15.80 o 
  11  -3   3      206.04      229.96     10.82 o 
  12  -3   3        9.99       15.80      5.19 o 
  13  -3   3      155.99      137.12      9.48 o 
  14  -3   3       31.69       32.25      6.33 o 
 -13  -2   3       23.10       26.68      6.12 o 
 -12  -2   3      396.78      360.23     14.10 o 
 -11  -2   3      305.28      300.45     15.15 o 
 -10  -2   3       76.50       77.37      6.97 o 
  -9  -2   3      152.95      166.08      8.68 o 
  -8  -2   3       85.58       81.09      5.79 o 
  -7  -2   3     2606.81     2552.45     30.24 o 
  -6  -2   3     1017.39      943.57     13.78 o 
  -5  -2   3     1247.31     1126.98     15.09 o 
  -4  -2   3     3036.62     3102.05     33.57 o 
  -3  -2   3        8.63       37.18      2.49 o 
  -2  -2   3    20027.32    23192.49    223.69 o 
  -1  -2   3     2335.97     2614.89     27.25 o 
   0  -2   3     5441.81     5971.51     72.33 o 
   1  -2   3     3203.42     3262.76     40.64 o 
   2  -2   3     3738.15     4041.53     41.01 o 
   3  -2   3      399.06      340.35      5.61 o 
   4  -2   3       47.46       27.90      3.90 o 
   5  -2   3      527.15      411.52     10.16 o 
   6  -2   3       44.06       43.36      6.17 o 
   7  -2   3      273.69      228.86      8.61 o 
   8  -2   3     1099.46     1135.67     31.97 o 
   9  -2   3     1202.13     1141.98     35.98 o 
  10  -2   3      200.15      190.37      9.87 o 
  11  -2   3      143.40      113.96      8.52 o 
  12  -2   3       35.94       31.29      6.30 o 
  13  -2   3       29.47       24.09      6.02 o 
 -13  -1   3      237.65      252.06     12.32 o 
 -12  -1   3        9.33       12.78      5.47 o 
 -11  -1   3      102.04       81.28      7.12 o 
 -10  -1   3        8.93       14.45      4.84 o 
  -9  -1   3       14.14       17.91      4.72 o 
  -8  -1   3      498.83      479.91     13.02 o 
  -7  -1   3     1346.08     1302.11     17.73 o 
  -6  -1   3     6562.31     7292.41     74.80 o 
  -5  -1   3      132.84      154.47      4.45 o 
  -4  -1   3      134.61       80.64      3.13 o 
  -3  -1   3     1546.75     1375.82     16.30 o 
  -2  -1   3    22663.34    29387.51    422.43 o 
  -1  -1   3     2219.13     2425.25     25.03 o 
   0  -1   3      291.10      253.98      3.91 o 
   1  -1   3       16.18        3.64      1.15 o 
   2  -1   3     1358.54     1569.51     17.39 o 
   3  -1   3     2204.52     2311.47     21.63 o 
   4  -1   3       27.28       21.28      1.94 o 
   5  -1   3     1347.57     1282.52     21.60 o 
   6  -1   3       72.60       58.67      5.78 o 
   7  -1   3     2081.15     2251.55     35.63 o 
   8  -1   3      366.64      347.42     11.53 o 
   9  -1   3      872.17      819.36     20.19 o 
  10  -1   3      348.03      329.88     12.56 o 
  11  -1   3        0.93        2.19      5.01 o 
  12  -1   3      312.82      311.66     13.53 o 
  13  -1   3      206.32      179.05     18.34 o 
 -14   0   3       60.86       63.27      7.61 o 
 -13   0   3       41.53       42.25      6.65 o 
 -12   0   3       31.63       17.32      5.61 o 
 -11   0   3      143.36      133.76     14.76 o 
 -10   0   3      138.98      124.52      7.84 o 
  -9   0   3      285.58      223.28     14.09 o 
  -8   0   3       72.19       71.16      6.21 o 
  -7   0   3       20.24       17.04      2.52 o 
  -6   0   3     1997.34     2052.69     24.59 o 
  -5   0   3     1145.04     1241.48     15.71 o 
  -4   0   3       25.32       42.52      2.89 o 
  -3   0   3     6881.99     6682.88     66.55 o 
  -2   0   3     4057.03     4291.34     43.35 o 
  -1   0   3     5256.34     5506.81     75.70 o 
   0   0   3     3107.40     3278.77     40.29 o 
   1   0   3    27787.29    33323.11    407.97 o 
   2   0   3    56055.37    69634.41    700.72 o 
   3   0   3     1953.06     2212.35     24.29 o 
   4   0   3     1196.78     1137.56     14.23 o 
   5   0   3       14.27       50.89     29.77 o 
   6   0   3      355.20      406.51     11.11 o 
   7   0   3      225.69      219.01     11.11 o 
   8   0   3        3.35        4.12      4.06 o 
   9   0   3       68.15       54.48      6.19 o 
  10   0   3      143.76      153.14      9.11 o 
  11   0   3       52.59       43.03      6.67 o 
  12   0   3        6.80        4.27      5.48 o 
  13   0   3      153.96      134.67     10.17 o 
 -14   1   3      375.23      376.98     15.11 o 
 -13   1   3      110.48      137.22     20.76 o 
 -12   1   3      154.48      181.30     10.00 o 
 -11   1   3      371.25      367.28     13.26 o 
 -10   1   3      115.80      125.97      8.03 o 
  -9   1   3      552.53      484.57     13.68 o 
  -8   1   3       19.33       29.88      4.39 o 
  -7   1   3     2566.54     2563.36     29.67 o 
  -6   1   3      161.36      134.31      4.25 o 
  -5   1   3     1418.02     1520.49     18.44 o 
  -4   1   3      157.97      149.12      3.92 o 
  -3   1   3      456.98      560.64      7.96 o 
  -2   1   3      192.96      202.76      5.09 o 
  -1   1   3      425.68      372.76      5.34 o 
   0   1   3      482.62      394.88      5.64 o 
   1   1   3    12524.19    15541.04    129.73 o 
   2   1   3       80.14       58.55      2.59 o 
   3   1   3     2735.69     2801.43     30.37 o 
   4   1   3     2890.01     3141.23     34.12 o 
   5   1   3     1510.11     1428.31     18.01 o 
   6   1   3      500.31      511.06     12.90 o 
   7   1   3     1445.70     1569.62     27.88 o 
   8   1   3      397.68      355.71     16.36 o 
   9   1   3     2297.10     2309.05     39.36 o 
  10   1   3       75.38       70.35      6.82 o 
  11   1   3       87.84      105.64      8.50 o 
  12   1   3       72.83       66.58      9.15 o 
 -14   2   3        0.12        0.00      5.19 o 
 -13   2   3       78.00       80.63      7.97 o 
 -12   2   3       93.62       86.51     13.84 o 
 -11   2   3      321.06      287.03     11.69 o 
 -10   2   3      581.92      505.54     14.75 o 
  -9   2   3      330.73      368.51     11.85 o 
  -8   2   3      358.02      339.45      7.35 o 
  -7   2   3     1053.16     1037.34     14.70 o 
  -6   2   3      222.20      167.87      4.70 o 
  -5   2   3     2252.79     2231.86     25.52 o 
  -4   2   3      629.38      519.10      8.07 o 
  -3   2   3      360.94      369.53      6.04 o 
  -2   2   3      329.46      328.68      5.26 o 
  -1   2   3     2233.19     1937.93     26.82 o 
   0   2   3      154.27      193.86      5.64 o 
   1   2   3     5835.34     5922.41     73.71 o 
   2   2   3     2866.62     2521.02     44.37 o 
   3   2   3      840.54      855.57     12.02 o 
   4   2   3      355.61      654.24     12.53 o 
   5   2   3      454.87      415.44     10.92 o 
   6   2   3       79.56       87.21     11.71 o 
   7   2   3     1804.22     1756.45     33.14 o 
   8   2   3       50.93       40.65      5.90 o 
   9   2   3     1194.08     1131.75     25.55 o 
  10   2   3       58.11       50.34      6.62 o 
  11   2   3        2.58        7.43      5.59 o 
  12   2   3        5.44        0.00      8.66 o 
 -14   3   3      247.31      234.44     12.17 o 
 -13   3   3       16.84        3.37      5.37 o 
 -12   3   3      205.24      228.65     11.04 o 
 -11   3   3      174.88      201.18      9.98 o 
 -10   3   3     1362.52     1498.71     28.56 o 
  -9   3   3     1765.33     1621.55     28.87 o 
  -8   3   3      242.74      177.47      5.27 o 
  -7   3   3      305.75      306.24      8.47 o 
  -6   3   3      391.58      432.06      8.09 o 
  -5   3   3     6992.69     8330.43     83.93 o 
  -4   3   3      134.27      162.19      6.71 o 
  -3   3   3     1644.53     1745.72     19.85 o 
  -2   3   3      254.92      205.35      6.01 o 
  -1   3   3       38.05       53.65      3.54 o 
   0   3   3      267.65      238.03      5.14 o 
   1   3   3       38.69       48.89      2.61 o 
   2   3   3      812.95      973.66     13.11 o 
   3   3   3      515.75      545.80      9.24 o 
   4   3   3     4227.80     5060.70     53.70 o 
   5   3   3       57.56       43.85      5.20 o 
   6   3   3      921.52      940.04     23.84 o 
   7   3   3      408.11      435.83     13.10 o 
   8   3   3      174.67      178.00      9.37 o 
   9   3   3       27.96       29.30      7.91 o 
  10   3   3      296.13      323.24     13.33 o 
  11   3   3       92.38       94.76      8.73 o 
 -14   4   3        7.08       10.48      5.68 o 
 -13   4   3       71.17       60.66      7.38 o 
 -12   4   3      182.74      184.44     10.09 o 
 -11   4   3        8.93        5.06      4.85 o 
 -10   4   3       46.65       51.97      6.03 o 
  -9   4   3      139.66      138.74     12.31 o 
  -8   4   3       78.57       66.33      3.65 o 
  -7   4   3      322.97      341.70      7.47 o 
  -6   4   3     7444.00     8213.44     83.82 o 
  -5   4   3      194.46      179.13      6.28 o 
  -4   4   3      615.59      603.88     17.09 o 
  -3   4   3     1111.63     1077.03     29.80 o 
  -2   4   3     1552.52     1423.48     22.25 o 
  -1   4   3      596.28      454.61     10.21 o 
   0   4   3     1602.66     1655.57     19.40 o 
   1   4   3     6781.53     6827.52     76.40 o 
   2   4   3     4821.30     4623.05     48.87 o 
   3   4   3      380.80      290.01      6.65 o 
   4   4   3      629.19      528.53      9.78 o 
   5   4   3      331.29      329.46      7.81 o 
   6   4   3      192.72      181.80      8.36 o 
   7   4   3       29.87       27.89      5.37 o 
   8   4   3       12.84       16.20      6.56 o 
   9   4   3       15.72       10.04      5.35 o 
  10   4   3        2.43        5.51      5.37 o 
  11   4   3      263.89      244.46     12.57 o 
 -14   5   3        1.14        0.00      5.23 o 
 -13   5   3      464.96      480.41     18.10 o 
 -12   5   3        5.14        0.00      6.24 o 
 -11   5   3       22.42       17.49      5.20 o 
 -10   5   3      156.99      170.61      8.83 o 
  -9   5   3      740.49      693.88     19.99 o 
  -8   5   3      955.58     1025.45     24.63 o 
  -7   5   3       80.56       75.93      3.80 o 
  -6   5   3      181.76      168.98      5.09 o 
  -5   5   3      631.21      604.15      9.82 o 
  -4   5   3      230.74      156.11      5.12 o 
  -3   5   3       13.70        8.17      1.53 o 
  -2   5   3      569.98      715.18     14.25 o 
  -1   5   3        5.02        5.42      2.67 o 
   0   5   3     1234.12     1375.31     17.17 o 
   1   5   3     2155.09     2578.59     29.46 o 
   2   5   3      504.59      511.40      9.18 o 
   3   5   3     2710.79     2875.90     33.35 o 
   4   5   3      595.70      722.80     12.45 o 
   5   5   3       10.65        8.43      3.06 o 
   6   5   3       98.99      111.50      7.23 o 
   7   5   3       10.04       10.05      4.77 o 
   8   5   3        2.55        0.49      4.84 o 
   9   5   3      180.62      173.70      9.98 o 
  10   5   3      187.83      202.99     11.42 o 
 -14   6   3        2.12        0.00      5.44 o 
 -13   6   3      103.24       92.18     11.00 o 
 -12   6   3      417.53      412.81     14.45 o 
 -11   6   3      231.88      219.81     10.45 o 
 -10   6   3      402.84      385.67     12.77 o 
  -9   6   3     1135.15     1207.22     18.34 o 
  -8   6   3      394.21      351.38      8.31 o 
  -7   6   3     1547.15     1670.03     22.09 o 
  -6   6   3      182.20      182.10      7.60 o 
  -5   6   3     3065.72     3205.95     35.91 o 
  -4   6   3       48.74       24.58      2.13 o 
  -3   6   3     1196.79     1278.13     22.14 o 
  -2   6   3     2459.42     2260.02     35.30 o 
  -1   6   3      600.81      507.71      8.02 o 
   0   6   3       55.31       72.74      6.57 o 
   1   6   3     2683.80     2571.47     30.07 o 
   2   6   3     1930.26     2003.06     24.87 o 
   3   6   3      420.59      478.90      9.67 o 
   4   6   3      794.75      795.21     13.67 o 
   5   6   3      133.06      123.90      5.52 o 
   6   6   3        7.66       14.01      5.93 o 
   7   6   3      191.54      193.03     11.89 o 
   8   6   3       36.87       19.43      5.89 o 
   9   6   3        4.54        3.91      5.55 o 
  10   6   3       20.11       12.16      6.28 o 
 -14   7   3       45.57       73.37     12.13 o 
 -13   7   3       24.52       43.93     10.22 o 
 -12   7   3        0.41        0.00      4.83 o 
 -11   7   3      300.77      306.74     14.72 o 
 -10   7   3      687.00      653.20     17.08 o 
  -9   7   3      691.12      701.96     13.03 o 
  -8   7   3      633.46      660.62     12.17 o 
  -7   7   3      509.28      445.34     18.91 o 
  -6   7   3       71.31       80.17      5.24 o 
  -5   7   3      366.24      360.12     10.47 o 
  -4   7   3        3.84        2.55      2.73 o 
  -3   7   3      630.84      556.92     15.11 o 
  -2   7   3      260.41      228.58      8.33 o 
  -1   7   3       31.10       26.03      2.54 o 
   0   7   3      154.98      171.18      5.96 o 
   1   7   3       16.05       21.51      2.99 o 
   2   7   3       24.09       35.80      3.47 o 
   3   7   3       46.00       63.14      4.16 o 
   4   7   3      316.64      326.67     12.10 o 
   5   7   3      733.44      725.78     17.38 o 
   6   7   3        5.25        8.71      4.78 o 
   7   7   3       14.56       16.87      7.42 o 
   8   7   3       78.38       87.46      8.01 o 
   9   7   3      220.66      254.34     12.70 o 
 -14   8   3      156.46      139.01     15.04 o 
 -13   8   3      214.72      239.49     19.09 o 
 -12   8   3       68.46       43.57     10.15 o 
 -11   8   3      170.33      167.26     14.55 o 
 -10   8   3      136.40      139.51     13.20 o 
  -9   8   3      116.26      133.98     13.09 o 
  -8   8   3      128.50      116.58      6.82 o 
  -7   8   3       99.50      133.71      7.18 o 
  -6   8   3      813.98      805.20     23.56 o 
  -5   8   3      153.10      151.27      7.23 o 
  -4   8   3      100.35       71.79      5.37 o 
  -3   8   3       60.76       62.10      5.06 o 
  -2   8   3     1784.48     1779.34     33.10 o 
  -1   8   3      322.75      318.77     20.15 o 
   0   8   3        3.47        0.00      3.27 o 
   1   8   3      472.88      402.92     12.38 o 
   2   8   3      485.34      443.97     13.08 o 
   3   8   3      112.42      124.46      7.36 o 
   4   8   3      750.15      726.95     17.71 o 
   5   8   3      354.50      337.42     18.10 o 
   6   8   3        3.76        0.00      7.38 o 
   7   8   3        1.43        0.00      7.17 o 
   8   8   3      219.49      167.97     15.26 o 
 -14   9   3       22.06       45.63     11.64 o 
 -13   9   3      170.06      189.82     16.11 o 
 -12   9   3      292.36      287.61     19.66 o 
 -11   9   3       18.05       44.92      9.22 o 
 -10   9   3      361.72      360.88     12.46 o 
  -9   9   3      242.31      230.51     12.84 o 
  -8   9   3      286.73      349.66     11.99 o 
  -7   9   3     1896.40     1717.46     30.93 o 
  -6   9   3     1049.19      958.90     20.61 o 
  -5   9   3       16.61       18.25      4.01 o 
  -4   9   3     1545.12     1480.56     30.44 o 
  -3   9   3      684.38      675.76     16.50 o 
  -2   9   3      128.95      114.63      6.93 o 
  -1   9   3      345.72      310.07     11.02 o 
   0   9   3      152.29      149.33      8.59 o 
   1   9   3      305.36      283.00     19.66 o 
   2   9   3       59.82       54.64      6.74 o 
   3   9   3      131.63      122.35      7.70 o 
   4   9   3      211.85      181.12      9.21 o 
   5   9   3      125.10      164.84     13.84 o 
   6   9   3      574.88      526.75     24.20 o 
   7   9   3      166.83      168.11     14.97 o 
 -13  10   3        0.50        2.20      5.82 o 
 -12  10   3       62.33       99.49     12.28 o 
 -11  10   3       52.73       37.82      8.87 o 
 -10  10   3      199.81      197.61      9.68 o 
  -9  10   3       79.59       77.11      6.75 o 
  -8  10   3      482.92      474.26     18.45 o 
  -7  10   3     2090.76     2162.35     37.28 o 
  -6  10   3       11.22        7.67      4.31 o 
  -5  10   3      238.78      268.51     10.55 o 
  -4  10   3      100.14       96.70      6.82 o 
  -3  10   3      137.55      124.01      7.54 o 
  -2  10   3      555.84      529.95     26.97 o 
  -1  10   3       95.92       78.36      6.52 o 
   0  10   3      426.10      412.54     13.51 o 
   1  10   3      392.52      363.14     12.88 o 
   2  10   3       25.91       28.67      5.35 o 
   3  10   3        8.10        0.00      7.45 o 
   4  10   3      677.41      664.47     18.41 o 
   5  10   3      171.28      158.53     14.83 o 
 -13  11   3       40.37       41.58      8.66 o 
 -12  11   3        2.93        0.00      6.32 o 
 -11  11   3      176.10      218.49     17.31 o 
 -10  11   3       56.71       82.29      7.41 o 
  -9  11   3       45.31       44.16      5.77 o 
  -8  11   3        5.19        3.48      4.21 o 
  -7  11   3        0.65        3.93      5.14 o 
  -6  11   3      756.76      695.14     18.29 o 
  -5  11   3       17.67       18.13      5.04 o 
  -4  11   3      262.35      246.76     21.68 o 
  -3  11   3        0.46        0.04      3.55 o 
  -2  11   3        3.52        3.81      4.02 o 
  -1  11   3      279.79      275.51     11.36 o 
   0  11   3        5.12        0.00      4.04 o 
   1  11   3       42.34       38.66      6.35 o 
   2  11   3       14.89        8.49      5.50 o 
   3  11   3       48.96       46.88      6.26 o 
   4  11   3       71.52       68.55     11.21 o 
   5  11   3      174.23      195.78     16.60 o 
 -12  12   3       90.06       51.94      9.37 o 
 -11  12   3       19.27       24.98      7.88 o 
 -10  12   3       16.19       17.49      6.63 o 
  -9  12   3      184.28      187.94     10.15 o 
  -8  12   3       71.99       57.68      6.57 o 
  -7  12   3      299.29      295.97     12.24 o 
  -6  12   3      349.77      349.99     13.15 o 
  -5  12   3      178.99      165.00     12.35 o 
  -4  12   3      175.01      186.87      9.83 o 
  -3  12   3        9.05        8.28      4.34 o 
  -2  12   3       32.81       27.21      5.14 o 
  -1  12   3      129.80      116.50      7.94 o 
   0  12   3      111.44      125.14      8.49 o 
   1  12   3      168.34      153.96     12.52 o 
   2  12   3       27.84       33.88      7.56 o 
   3  12   3      211.44      237.23     11.76 o 
   4  12   3        0.36        3.97      7.81 o 
 -11  13   3       20.84       41.51      8.87 o 
 -10  13   3       44.74       57.78      6.78 o 
  -9  13   3      565.75      572.41     23.70 o 
  -8  13   3        3.53        0.69     10.43 o 
  -7  13   3      152.07      157.59      9.58 o 
  -6  13   3       36.06       54.73      6.41 o 
  -5  13   3       25.91       42.19     10.54 o 
  -4  13   3      448.77      412.06     14.82 o 
  -3  13   3       28.95       36.44      5.49 o 
  -2  13   3      172.37      198.12     10.46 o 
  -1  13   3      467.08      490.34     16.41 o 
   0  13   3       75.26       60.55      6.85 o 
   1  13   3      276.56      275.03     13.94 o 
   2  13   3        1.81        3.76      7.06 o 
 -10  14   3      130.40      128.76      9.37 o 
  -9  14   3      102.20      101.03      8.53 o 
  -8  14   3       62.30       70.96      9.97 o 
  -7  14   3        5.77        9.94     10.89 o 
  -6  14   3      131.38      125.49      8.90 o 
  -5  14   3       64.87       77.69      7.48 o 
  -4  14   3      230.20      215.07     13.80 o 
  -3  14   3        2.11        2.72      4.21 o 
  -2  14   3      157.68      134.87      9.01 o 
  -1  14   3       71.12       64.44      6.95 o 
   0  14   3       14.88       31.20      5.52 o 
  -8  15   3       25.82       40.90      6.54 o 
  -7  15   3      108.08      128.64      9.33 o 
  -6  15   3      235.55      263.07     12.61 o 
  -5  15   3      114.37      140.42     16.21 o 
  -4  15   3      106.44       97.58      8.05 o 
  -3  15   3        1.41        3.53      3.96 o 
   2 -17   4       69.42       71.03     10.22 o 
   3 -17   4      102.41      126.67     14.12 o 
   4 -17   4       73.90       77.28     11.92 o 
   5 -17   4       36.45       43.57     10.08 o 
   6 -17   4       79.01       98.07     12.63 o 
   7 -17   4      260.98      245.88     17.31 o 
   8 -17   4        0.96        2.34      7.38 o 
  -1 -16   4        1.80        0.00      5.68 o 
   0 -16   4      230.06      265.75     17.81 o 
   1 -16   4        0.30       12.63      6.67 o 
   2 -16   4       81.30       95.30     11.28 o 
   3 -16   4       18.53       37.54      9.79 o 
   4 -16   4       35.34       28.67      8.94 o 
   5 -16   4        3.08        0.00      6.95 o 
   6 -16   4      122.74      127.73     12.84 o 
   7 -16   4        7.98       16.04      7.73 o 
   8 -16   4        2.53        0.00      6.53 o 
   9 -16   4      173.51      204.94     14.76 o 
  -2 -15   4       34.51       26.26      7.52 o 
  -1 -15   4      477.04      491.76     23.84 o 
   0 -15   4       74.15       90.76     11.07 o 
   1 -15   4       56.81       75.64     10.29 o 
   2 -15   4      258.16      282.57     17.53 o 
   3 -15   4        1.65        0.00      7.38 o 
   4 -15   4      198.86      224.73     16.11 o 
   5 -15   4       66.91       74.65     10.43 o 
   6 -15   4      189.79      201.96     14.83 o 
   7 -15   4      269.83      292.72     17.03 o 
   8 -15   4        8.22       10.43      6.95 o 
   9 -15   4       56.65       56.41      9.08 o 
  10 -15   4      111.15      113.54     11.92 o 
  11 -15   4      194.46      228.00     17.03 o 
  -4 -14   4       35.94       43.64      8.66 o 
  -3 -14   4      233.92      259.93     16.96 o 
  -2 -14   4      338.25      336.36     19.23 o 
  -1 -14   4      320.81      280.08     17.46 o 
   0 -14   4      233.84      261.21     16.68 o 
   1 -14   4      557.25      493.11     22.57 o 
   2 -14   4      494.66      488.85     22.42 o 
   3 -14   4      181.92      174.56     14.05 o 
   4 -14   4      130.85      126.03     11.64 o 
   5 -14   4       22.45       13.34      6.95 o 
   6 -14   4        7.04        8.09      6.53 o 
   7 -14   4      255.07      220.90     14.26 o 
   8 -14   4       23.32       15.66      4.87 o 
   9 -14   4      202.86      224.10     10.37 o 
  10 -14   4       97.60       86.01     10.64 o 
  11 -14   4      115.18      120.14     12.56 o 
  12 -14   4        5.69       11.71      6.39 o 
  -5 -13   4      287.90      272.48     11.94 o 
  -4 -13   4       24.67       40.22      9.44 o 
  -3 -13   4       21.27       10.02      4.86 o 
  -2 -13   4      146.17      151.38     18.80 o 
  -1 -13   4       24.52       26.29      4.76 o 
   0 -13   4       16.30       23.52      5.07 o 
   1 -13   4      527.22      519.74     14.38 o 
   2 -13   4      480.90      454.47     13.24 o 
   3 -13   4      453.52      461.27     13.19 o 
   4 -13   4        4.92        5.49      4.33 o 
   5 -13   4       12.92        8.95      3.98 o 
   6 -13   4        0.83        2.48      2.92 o 
   7 -13   4      797.10      837.30     15.82 o 
   8 -13   4      334.97      310.08      9.35 o 
   9 -13   4      351.33      334.63     12.13 o 
  10 -13   4       15.64       15.04      6.17 o 
  11 -13   4       11.35        0.00      5.89 o 
  12 -13   4      144.43      160.87     14.33 o 
  13 -13   4       25.81       26.68      8.02 o 
  -6 -12   4      102.97      116.16     12.49 o 
  -5 -12   4      255.25      276.15     14.87 o 
  -4 -12   4       41.16       37.08      7.24 o 
  -3 -12   4      367.04      337.59     12.16 o 
  -2 -12   4       38.61       38.42      6.21 o 
  -1 -12   4      186.74      195.99      9.01 o 
   0 -12   4      106.03       94.57     12.60 o 
   1 -12   4      132.32      142.57      7.49 o 
   2 -12   4     1478.76     1460.43     26.34 o 
   3 -12   4        0.60        0.00      3.61 o 
   4 -12   4       29.35       34.32      3.81 o 
   5 -12   4       63.86       72.13      4.59 o 
   6 -12   4      387.05      339.18      9.01 o 
   7 -12   4        0.53        0.00      3.08 o 
   8 -12   4      108.25      120.88      7.39 o 
   9 -12   4      159.06      181.46      7.35 o 
  10 -12   4       88.85       75.64      5.41 o 
  11 -12   4      482.68      422.49     14.89 o 
  12 -12   4       21.39       39.65      5.96 o 
  13 -12   4      284.23      326.97     13.97 o 
  -7 -11   4       65.30       58.26     10.50 o 
  -6 -11   4      272.84      226.58     15.47 o 
  -5 -11   4       89.27       78.84      9.15 o 
  -4 -11   4      614.53      629.23     30.44 o 
  -3 -11   4      647.92      671.53     16.99 o 
  -2 -11   4       70.08       73.06      6.09 o 
  -1 -11   4      513.41      490.14     38.96 o 
   0 -11   4      135.06      119.00      6.68 o 
   1 -11   4        6.62        5.85      7.70 o 
   2 -11   4      981.59      942.06     15.20 o 
   3 -11   4      346.52      335.13      9.01 o 
   4 -11   4     1808.30     1804.07     24.33 o 
   5 -11   4       88.59       88.19      4.76 o 
   6 -11   4       95.79       69.60      4.36 o 
   7 -11   4      263.29      256.03      7.71 o 
   8 -11   4       38.72       44.16      3.45 o 
   9 -11   4      405.68      436.51     11.21 o 
  10 -11   4        3.43        0.79      3.20 o 
  11 -11   4      640.40      615.09     18.28 o 
  12 -11   4        8.05        0.00      7.81 o 
  13 -11   4       38.60       42.39      6.30 o 
  -8 -10   4      244.75      275.90     18.59 o 
  -7 -10   4      136.35      140.43     13.62 o 
  -6 -10   4     1196.12     1254.45     37.47 o 
  -5 -10   4        7.18       26.45      5.15 o 
  -4 -10   4       38.13       33.16      4.96 o 
  -3 -10   4      171.17      131.47      7.27 o 
  -2 -10   4      231.02      166.56     21.68 o 
  -1 -10   4     3464.17     3591.92     82.03 o 
   0 -10   4      408.52      370.64      8.46 o 
   1 -10   4      196.63      201.30      8.38 o 
   2 -10   4     2137.69     2203.98     27.34 o 
   3 -10   4        5.61        1.13      2.28 o 
   4 -10   4      397.70      396.13     10.96 o 
   5 -10   4        3.42        2.99      2.45 o 
   6 -10   4        8.37       20.81      2.95 o 
   7 -10   4       46.06       48.94      5.54 o 
   8 -10   4      429.50      446.30      8.89 o 
   9 -10   4       15.06       10.18      3.48 o 
  10 -10   4      191.30      181.72      7.57 o 
  11 -10   4       20.54       25.49      5.32 o 
  12 -10   4      611.26      522.81     20.51 o 
  13 -10   4      324.20      325.12     14.01 o 
  14 -10   4      152.04      154.77     20.83 o 
  -9  -9   4       99.87      102.82     13.62 o 
  -8  -9   4       21.95       24.06      9.79 o 
  -7  -9   4      115.31      113.18     12.35 o 
  -6  -9   4      585.42      543.34     15.25 o 
  -5  -9   4        9.89       12.43      4.02 o 
  -4  -9   4       33.40       24.62      4.38 o 
  -3  -9   4        5.69        0.47      3.44 o 
  -2  -9   4       19.17       28.26      3.34 o 
  -1  -9   4       16.34       12.81      2.79 o 
   0  -9   4      493.31      458.18      9.85 o 
   1  -9   4      477.71      404.67     15.08 o 
   2  -9   4      387.50      330.82      7.38 o 
   3  -9   4     4141.79     4482.25     48.79 o 
   4  -9   4     3359.40     3398.94     38.64 o 
   5  -9   4       19.75       26.93      5.63 o 
   6  -9   4      835.79      783.64     13.30 o 
   7  -9   4      321.04      300.11      7.71 o 
   8  -9   4      345.79      309.58      7.13 o 
   9  -9   4       27.21       42.08      4.20 o 
  10  -9   4        0.09        0.95      5.93 o 
  11  -9   4     1007.82      979.02     23.56 o 
  12  -9   4      364.63      389.35     14.70 o 
  13  -9   4      120.55      122.98      9.13 o 
  14  -9   4      160.77      160.51     10.29 o 
 -10  -8   4      199.53      208.63     17.24 o 
  -9  -8   4     1131.52     1307.53     41.37 o 
  -8  -8   4      207.20      248.01     17.03 o 
  -7  -8   4        8.24        3.41      7.95 o 
  -6  -8   4      323.11      336.29      9.03 o 
  -5  -8   4      674.24      638.42     30.30 o 
  -4  -8   4      578.47      595.89     15.08 o 
  -3  -8   4       23.19       25.11      3.51 o 
  -2  -8   4        0.45        2.23      2.40 o 
  -1  -8   4     1144.00     1175.55     18.08 o 
   0  -8   4      473.52      599.93     10.18 o 
   1  -8   4     2165.55     2107.49     25.09 o 
   2  -8   4     1398.94     1352.74     20.82 o 
   3  -8   4     1802.24     1935.98     23.65 o 
   4  -8   4      301.00      295.47      6.84 o 
   5  -8   4        4.52        0.00      2.32 o 
   6  -8   4       30.92       29.05      2.86 o 
   7  -8   4        4.51        8.34      2.70 o 
   8  -8   4      391.27      381.98     21.43 o 
   9  -8   4      635.37      624.13     13.32 o 
  10  -8   4     1403.07     1328.84     49.18 o 
  11  -8   4      835.12      794.75     20.79 o 
  12  -8   4        0.12        0.00      4.54 o 
  13  -8   4       81.71       72.38      7.45 o 
  14  -8   4      117.00      102.43      9.65 o 
 -10  -7   4       47.92       64.79     11.92 o 
  -9  -7   4      105.66       99.49     12.84 o 
  -8  -7   4      650.17      676.76     26.54 o 
  -7  -7   4       18.11       18.21      4.83 o 
  -6  -7   4      338.36      326.90      8.57 o 
  -5  -7   4      133.47      128.82      5.29 o 
  -4  -7   4        1.02        3.72      2.43 o 
  -3  -7   4      155.56      119.33      4.41 o 
  -2  -7   4       10.69       11.09      2.22 o 
  -1  -7   4      387.00      454.20      8.28 o 
   0  -7   4       29.99       43.48      2.85 o 
   1  -7   4      840.82      736.70     11.31 o 
   2  -7   4      842.26      900.25     13.94 o 
   3  -7   4        7.00       30.59      2.53 o 
   4  -7   4    10543.89    12075.56    120.26 o 
   5  -7   4       43.73       55.54      3.18 o 
   6  -7   4     1372.01     1275.57     17.69 o 
   7  -7   4       83.64       79.84      3.54 o 
   8  -7   4     1779.22     1510.82     68.84 o 
   9  -7   4       24.26       30.21      4.72 o 
  10  -7   4        2.82        0.00      3.97 o 
  11  -7   4      851.57      848.31     28.38 o 
  12  -7   4      412.56      403.20     14.83 o 
  13  -7   4       86.02       99.41      8.30 o 
  14  -7   4       66.99       74.18     10.61 o 
 -11  -6   4       26.54       18.31     10.08 o 
 -10  -6   4       17.11        6.88      9.01 o 
  -9  -6   4      161.26      166.01      9.57 o 
  -8  -6   4       29.76       31.04      5.84 o 
  -7  -6   4      493.73      490.72     22.89 o 
  -6  -6   4      154.83      150.58      7.36 o 
  -5  -6   4      326.31      349.20     15.10 o 
  -4  -6   4      372.48      308.38      7.17 o 
  -3  -6   4     1139.54     1135.47     15.62 o 
  -2  -6   4     2322.49     2381.67     27.28 o 
  -1  -6   4     4286.23     4217.87     44.56 o 
   0  -6   4       82.24       41.32      2.45 o 
   1  -6   4      130.25      163.86      4.16 o 
   2  -6   4       62.40       39.86      2.41 o 
   3  -6   4      608.47      737.87     10.84 o 
   4  -6   4     6418.04     7418.97     75.49 o 
   5  -6   4       44.59       83.93      3.53 o 
   6  -6   4     2230.16     1956.26     28.85 o 
   7  -6   4      988.62     1087.51     13.76 o 
   8  -6   4     1104.00      975.17     44.39 o 
   9  -6   4       40.76       48.23      5.52 o 
  10  -6   4      824.09      777.72     19.56 o 
  11  -6   4       22.84       28.76      5.44 o 
  12  -6   4        1.33        0.00      9.19 o 
  13  -6   4      148.06      151.74     17.53 o 
  14  -6   4        1.62        6.09      4.44 o 
 -12  -5   4       28.52       34.06     10.86 o 
 -11  -5   4      377.76      380.02     20.69 o 
 -10  -5   4        3.12        1.63      5.18 o 
  -9  -5   4        0.77        2.88      4.94 o 
  -8  -5   4        2.84        5.02      4.80 o 
  -7  -5   4       56.07       43.25      5.03 o 
  -6  -5   4     1968.45     2014.46     30.92 o 
  -5  -5   4      130.12      130.89      4.85 o 
  -4  -5   4     1671.65     1615.75     20.47 o 
  -3  -5   4     1291.63     1304.46     16.81 o 
  -2  -5   4     2587.21     3017.38     35.18 o 
  -1  -5   4     1147.30     1280.01     15.59 o 
   0  -5   4      188.87       83.94      2.94 o 
   1  -5   4    11343.01    12304.58    138.95 o 
   2  -5   4      185.22      136.20      6.27 o 
   3  -5   4     1672.72     1624.52     20.84 o 
   4  -5   4     1575.83     1737.62     20.77 o 
   5  -5   4      329.54      265.97      5.85 o 
   6  -5   4        4.55        6.46      1.76 o 
   7  -5   4       81.92      101.50      3.26 o 
   8  -5   4     1253.37     1148.24     66.46 o 
   9  -5   4      258.54      257.74     10.26 o 
  10  -5   4     1169.31     1168.04     25.06 o 
  11  -5   4       77.22       86.39      7.33 o 
  12  -5   4        5.51        7.92      4.53 o 
  13  -5   4       18.47       32.66      5.65 o 
  14  -5   4       58.58       88.14      7.94 o 
 -12  -4   4      419.38      416.78     15.86 o 
 -11  -4   4       57.69       53.61     12.45 o 
 -10  -4   4      171.18      143.28      9.12 o 
  -9  -4   4      342.55      290.71     11.55 o 
  -8  -4   4     1479.85     1526.92     32.39 o 
  -7  -4   4     1403.63     1612.23     25.93 o 
  -6  -4   4     2061.26     2107.82     26.21 o 
  -5  -4   4      434.71      454.40      8.66 o 
  -4  -4   4     2869.67     2781.77     31.39 o 
  -3  -4   4     1725.21     1699.40     20.30 o 
  -2  -4   4     3598.26     3613.36     37.96 o 
  -1  -4   4     1116.26      831.56     10.55 o 
   0  -4   4     6417.89     6328.47     78.00 o 
   1  -4   4      259.29      151.08      3.41 o 
   2  -4   4       98.23      104.35      3.05 o 
   3  -4   4     1033.08     1031.85     13.18 o 
   4  -4   4     1247.26     1015.97     13.37 o 
   5  -4   4     1316.22     1393.01     15.30 o 
   6  -4   4     4959.61     5241.12     47.81 o 
   7  -4   4       36.55       46.73      4.49 o 
   8  -4   4      401.27      388.27     13.84 o 
   9  -4   4       35.73       42.01      5.07 o 
  10  -4   4       88.02       85.19      7.07 o 
  11  -4   4      375.59      363.00     13.52 o 
  12  -4   4      113.63       96.61      7.60 o 
  13  -4   4      693.26      667.16     20.11 o 
  14  -4   4       13.49       18.82      8.27 o 
 -13  -3   4      123.76      114.06     22.85 o 
 -12  -3   4       43.62       56.89      7.26 o 
 -11  -3   4        1.77        5.63      5.18 o 
 -10  -3   4     1074.52     1073.22     24.02 o 
  -9  -3   4      112.92       91.63      7.31 o 
  -8  -3   4      351.23      335.72     15.19 o 
  -7  -3   4     2133.78     2182.40     32.62 o 
  -6  -3   4     2213.57     2163.84     26.36 o 
  -5  -3   4     2639.59     2759.15     31.48 o 
  -4  -3   4       61.99       66.40      3.17 o 
  -3  -3   4      611.07      613.93      9.18 o 
  -2  -3   4      262.60      308.09      5.40 o 
  -1  -3   4     7092.13     7562.55     92.23 o 
   0  -3   4     1579.31     1984.48     26.97 o 
   1  -3   4      208.60      111.33      2.89 o 
   2  -3   4     1098.45     1344.63     15.68 o 
   3  -3   4      965.96     1130.10     14.00 o 
   4  -3   4      847.79     1061.94     21.34 o 
   5  -3   4     2005.96     1842.31     18.93 o 
   6  -3   4     1593.33     1755.11     23.09 o 
   7  -3   4     1106.61     1065.67     20.92 o 
   8  -3   4     1490.05     1460.10     37.33 o 
   9  -3   4      693.45      597.22     17.39 o 
  10  -3   4        0.84        0.00      4.25 o 
  11  -3   4      338.71      333.03     12.99 o 
  12  -3   4       64.99       52.33      6.51 o 
  13  -3   4      125.72      136.76      9.59 o 
 -13  -2   4      159.77      145.67      9.68 o 
 -12  -2   4       47.49       37.34      6.92 o 
 -11  -2   4      564.38      564.08     16.93 o 
 -10  -2   4       12.84       20.32      5.26 o 
  -9  -2   4      685.80      721.82     17.66 o 
  -8  -2   4        3.31        6.59      3.43 o 
  -7  -2   4        5.83        7.35      3.09 o 
  -6  -2   4      370.14      429.69      8.44 o 
  -5  -2   4      143.19      106.01      3.99 o 
  -4  -2   4     1988.35     2082.76     24.07 o 
  -3  -2   4      202.67      275.85      5.52 o 
  -2  -2   4     2024.31     1985.87     23.84 o 
  -1  -2   4     5477.32     5606.38     56.22 o 
   0  -2   4     3248.96     3455.99     50.70 o 
   1  -2   4     1806.18     2110.81     22.69 o 
   2  -2   4        6.33       17.13      1.64 o 
   3  -2   4      284.88      278.86      5.27 o 
   4  -2   4     1045.80      975.78     11.18 o 
   5  -2   4      129.60      154.45      4.68 o 
   6  -2   4      402.49      321.33      9.73 o 
   7  -2   4        1.99        0.00      4.26 o 
   8  -2   4      663.38      595.35     15.38 o 
   9  -2   4        5.72        2.17      3.68 o 
  10  -2   4     1707.46     1639.12     34.06 o 
  11  -2   4       39.78       39.09      5.90 o 
  12  -2   4        5.07        4.30      5.50 o 
  13  -2   4      109.74      106.29     10.72 o 
 -13  -1   4      210.22      229.47     13.73 o 
 -12  -1   4      232.81      224.84     11.19 o 
 -11  -1   4       91.22      103.01      7.88 o 
 -10  -1   4      208.80      194.53      9.56 o 
  -9  -1   4      254.09      231.86      9.71 o 
  -8  -1   4      199.18      203.44     11.60 o 
  -7  -1   4      465.65      409.35      8.47 o 
  -6  -1   4     2904.33     2480.51     29.04 o 
  -5  -1   4      785.80      806.41     11.98 o 
  -4  -1   4     3281.24     3792.45     40.43 o 
  -3  -1   4        0.85        0.00      1.71 o 
  -2  -1   4      818.73      861.14     10.84 o 
  -1  -1   4    22456.51    28079.21    707.41 o 
   0  -1   4      470.58      480.20      8.20 o 
   1  -1   4     2005.86     2429.36     25.67 o 
   2  -1   4     5339.15     5560.33     55.94 o 
   3  -1   4     4811.53     5129.35     45.26 o 
   4  -1   4       14.26       36.54      1.98 o 
   5  -1   4     2819.24     3079.51     40.53 o 
   6  -1   4       13.09       17.73      5.93 o 
   7  -1   4      143.27      103.83      6.40 o 
   8  -1   4      823.57      752.02     17.86 o 
   9  -1   4      109.45      118.23      7.92 o 
  10  -1   4       55.33       54.12      6.54 o 
  11  -1   4      137.28      170.72     14.26 o 
  12  -1   4      121.43      133.94      9.70 o 
  13  -1   4       72.18       80.27      8.25 o 
 -14   0   4      120.24      108.61      9.01 o 
 -13   0   4       52.35       39.91      6.83 o 
 -12   0   4        0.86        0.43      4.77 o 
 -11   0   4        1.25        6.88      4.99 o 
 -10   0   4       31.25       16.81      4.64 o 
  -9   0   4      650.04      661.38     16.64 o 
  -8   0   4        0.41        2.54      3.14 o 
  -7   0   4       18.39       18.07      3.14 o 
  -6   0   4      462.20      418.32      7.88 o 
  -5   0   4      988.72      783.15     11.37 o 
  -4   0   4     9232.06     9733.27     96.48 o 
  -3   0   4      430.98      514.69      7.78 o 
  -2   0   4       12.59        7.35      1.70 o 
  -1   0   4    17841.11    19606.08    189.33 o 
   0   0   4     2430.75     2712.17     28.31 o 
   1   0   4      275.72      351.11      5.73 o 
   2   0   4    29596.60    33867.13    437.36 o 
   3   0   4     2483.32     1995.30     19.62 o 
   4   0   4     2204.85     2384.81     26.89 o 
   5   0   4      181.89      203.55      4.82 o 
   6   0   4      241.96      185.10      7.63 o 
   7   0   4      476.62      364.92     11.46 o 
   8   0   4      300.33      300.16     10.90 o 
   9   0   4        9.23        5.06      7.10 o 
  10   0   4      292.35      308.61     12.38 o 
  11   0   4       16.64       15.17      5.61 o 
  12   0   4       22.38       13.38      5.97 o 
  13   0   4        7.83        5.53      5.95 o 
 -14   1   4      113.43      139.48      9.92 o 
 -13   1   4      487.65      539.45     17.51 o 
 -12   1   4       40.05       44.89      6.49 o 
 -11   1   4        0.83        0.00      4.31 o 
 -10   1   4      403.07      354.39     12.29 o 
  -9   1   4      120.67      102.72      6.90 o 
  -8   1   4      344.87      360.96     10.89 o 
  -7   1   4       39.72       76.53      3.66 o 
  -6   1   4       48.34       27.50      2.59 o 
  -5   1   4      121.72       96.91      3.65 o 
  -4   1   4     2171.03     2549.60     28.14 o 
  -3   1   4      892.51      950.90     12.15 o 
  -2   1   4      843.42      921.78     13.15 o 
  -1   1   4      301.49      337.68      5.38 o 
   0   1   4     3149.55     3483.85     36.02 o 
   1   1   4     5587.62     5884.42     50.86 o 
   2   1   4     5809.19     6526.49     65.81 o 
   3   1   4      734.06      834.59     11.69 o 
   4   1   4       88.71      100.18      3.73 o 
   5   1   4       28.15       42.21      2.78 o 
   6   1   4     1476.71     1677.03     28.43 o 
   7   1   4       38.67       24.58      4.91 o 
   8   1   4     2581.07     2479.57     46.12 o 
   9   1   4        2.17        2.51      4.52 o 
  10   1   4      439.06      398.44     14.34 o 
  11   1   4       53.32       58.39      6.95 o 
  12   1   4        8.51       13.21      6.24 o 
 -14   2   4       73.17       56.35     10.08 o 
 -13   2   4      717.18      629.95     18.99 o 
 -12   2   4      884.29      800.68     20.72 o 
 -11   2   4      115.18      142.15      8.64 o 
 -10   2   4      455.19      523.03     15.00 o 
  -9   2   4      192.30      190.45      8.77 o 
  -8   2   4     1160.77     1160.30     16.70 o 
  -7   2   4      112.85      136.94      4.74 o 
  -6   2   4       22.88       38.83      2.83 o 
  -5   2   4     1401.37     1257.09     16.29 o 
  -4   2   4     7857.80     8771.34     87.60 o 
  -3   2   4        2.34        0.74      1.56 o 
  -2   2   4     4475.63     4554.56     46.59 o 
  -1   2   4      462.49      513.62      7.17 o 
   0   2   4     1029.07     1006.62     16.75 o 
   1   2   4        5.64        5.01      1.83 o 
   2   2   4      985.62      931.79     12.64 o 
   3   2   4    14100.54    15009.44    147.49 o 
   4   2   4     3801.48     3586.01     39.45 o 
   5   2   4     1054.28     1141.84     16.09 o 
   6   2   4      744.04      697.79     16.20 o 
   7   2   4      254.18      255.55     10.33 o 
   8   2   4      456.04      445.77     14.06 o 
   9   2   4       64.08       75.73     11.14 o 
  10   2   4      364.58      372.48     14.10 o 
  11   2   4      109.48      110.88     10.36 o 
  12   2   4       70.59       74.30      8.70 o 
 -14   3   4       32.96       10.88      5.76 o 
 -13   3   4      477.04      500.26     16.77 o 
 -12   3   4        0.98        0.68      4.85 o 
 -11   3   4      409.55      468.42     14.85 o 
 -10   3   4     1755.94     1639.70     30.24 o 
  -9   3   4      412.65      416.16     12.55 o 
  -8   3   4       49.19       77.83      3.98 o 
  -7   3   4     1509.68     1475.18     19.54 o 
  -6   3   4     2388.59     2326.73     27.41 o 
  -5   3   4      248.58      314.91      6.53 o 
  -4   3   4     1984.34     2237.17     25.35 o 
  -3   3   4      149.40      136.64      6.72 o 
  -2   3   4     2183.65     2187.42     31.21 o 
  -1   3   4     2511.31     2653.60     36.67 o 
   0   3   4       13.25        3.55      1.62 o 
   1   3   4      655.66      747.48     15.13 o 
   2   3   4       19.34       18.45      2.48 o 
   3   3   4     2153.31     2529.56     29.23 o 
   4   3   4      894.16      761.41     12.20 o 
   5   3   4      117.04      127.22      4.82 o 
   6   3   4        6.38        0.00      3.99 o 
   7   3   4       57.00       56.89     14.83 o 
   8   3   4      130.85      137.29     10.89 o 
   9   3   4      212.69      220.56     10.83 o 
  10   3   4      206.92      223.45     19.12 o 
  11   3   4       22.25       11.71      6.35 o 
 -14   4   4        2.87        7.66      5.58 o 
 -13   4   4       84.21       74.36      7.90 o 
 -12   4   4       87.31       83.42      7.65 o 
 -11   4   4      198.94      189.73     11.57 o 
 -10   4   4      852.66      871.07     20.05 o 
  -9   4   4       80.91       71.77      6.91 o 
  -8   4   4       77.86       74.72      4.77 o 
  -7   4   4       36.81       21.41      2.94 o 
  -6   4   4      228.76      248.54      6.14 o 
  -5   4   4      761.46      707.24     10.89 o 
  -4   4   4     1513.07     1463.02     17.90 o 
  -3   4   4       19.29        5.15      3.16 o 
  -2   4   4      348.72      257.97      7.71 o 
  -1   4   4      190.43      192.24     11.42 o 
   0   4   4     1382.34     1192.96     15.00 o 
   1   4   4     5916.31     6247.37     77.29 o 
   2   4   4       56.72       70.18      3.52 o 
   3   4   4     2255.00     2184.57     26.33 o 
   4   4   4        0.06        0.00      2.58 o 
   5   4   4        5.31        3.88      2.86 o 
   6   4   4      118.98       90.43      8.23 o 
   7   4   4       21.90       19.14      5.12 o 
   8   4   4        8.29        3.56      4.93 o 
   9   4   4        0.53        0.00      9.62 o 
  10   4   4        1.27        0.00      5.63 o 
  11   4   4        3.01        3.58      6.12 o 
 -14   5   4      269.36      269.93     14.80 o 
 -13   5   4       25.13       16.96      5.81 o 
 -12   5   4       43.36       47.68      6.57 o 
 -11   5   4       32.44       43.52      6.23 o 
 -10   5   4      102.28       89.99      6.97 o 
  -9   5   4     1052.80     1092.10     17.04 o 
  -8   5   4        1.04        0.00      2.54 o 
  -7   5   4      614.79      613.51     10.97 o 
  -6   5   4      826.06      842.36     19.35 o 
  -5   5   4      682.77      674.88     10.65 o 
  -4   5   4        5.94        3.70      1.65 o 
  -3   5   4      462.18      542.94     35.20 o 
  -2   5   4     3312.41     3850.98     52.61 o 
  -1   5   4      182.45      201.11      7.36 o 
   0   5   4      233.27      221.80      5.07 o 
   1   5   4      195.02      198.64      5.26 o 
   2   5   4      225.11      218.94      5.90 o 
   3   5   4     1514.83     1676.14     21.96 o 
   4   5   4     1863.84     1775.33     24.42 o 
   5   5   4      204.45      189.42      6.70 o 
   6   5   4        0.28        3.43      4.42 o 
   7   5   4       65.82       61.42      6.54 o 
   8   5   4       26.97       30.67      5.97 o 
   9   5   4        1.89        2.00      4.86 o 
  10   5   4      188.91      221.20     12.77 o 
 -14   6   4       18.63        8.66      8.59 o 
 -13   6   4       21.86       18.58      5.68 o 
 -12   6   4      126.01       87.74      7.69 o 
 -11   6   4      693.82      590.24     16.74 o 
 -10   6   4       14.88        9.71      4.66 o 
  -9   6   4      148.13      159.33      6.05 o 
  -8   6   4      345.20      352.90     11.50 o 
  -7   6   4     1042.37      994.43     15.16 o 
  -6   6   4      538.19      555.57     18.06 o 
  -5   6   4      149.91      141.61      6.42 o 
  -4   6   4        2.72        1.84      2.83 o 
  -3   6   4      798.36      952.76     18.51 o 
  -2   6   4      593.20      539.76     12.98 o 
  -1   6   4      457.29      475.35     12.12 o 
   0   6   4     2658.84     2612.60     30.13 o 
   1   6   4      196.90      191.81      5.50 o 
   2   6   4       20.15       11.70      3.09 o 
   3   6   4     1266.78     1136.67     16.96 o 
   4   6   4      246.09      269.72      9.67 o 
   5   6   4       13.41       15.47      4.90 o 
   6   6   4      223.63      228.92      9.99 o 
   7   6   4       47.28       55.25      6.57 o 
   8   6   4       73.15       83.47      7.76 o 
   9   6   4       10.78       11.17      5.97 o 
 -14   7   4       72.10       96.93     13.98 o 
 -13   7   4        0.94        0.00      8.02 o 
 -12   7   4      105.00      137.03     14.41 o 
 -11   7   4      523.71      558.61     26.40 o 
 -10   7   4      698.00      664.55     28.31 o 
  -9   7   4     1165.00     1272.65     26.40 o 
  -8   7   4       41.62       46.67      4.88 o 
  -7   7   4       21.74       23.93      8.20 o 
  -6   7   4      419.85      445.30     12.35 o 
  -5   7   4       56.90       45.23      4.38 o 
  -4   7   4      205.47      172.81      8.37 o 
  -3   7   4        1.31        0.00      3.09 o 
  -2   7   4       88.86       78.52      5.60 o 
  -1   7   4      208.95      192.97      8.20 o 
   0   7   4        6.17        6.24      3.66 o 
   1   7   4       46.59       37.09      4.59 o 
   2   7   4        1.25        2.12      4.58 o 
   3   7   4      307.72      326.55     10.88 o 
   4   7   4      150.86      139.08     16.78 o 
   5   7   4      299.91      288.32     16.89 o 
   6   7   4      274.51      308.40     18.17 o 
   7   7   4      267.19      272.56     17.24 o 
   8   7   4       21.67       25.26      8.80 o 
 -14   8   4       66.53       52.87     12.13 o 
 -13   8   4       96.36      118.79     13.84 o 
 -12   8   4       45.00       46.55     10.64 o 
 -11   8   4      187.92      181.38     16.04 o 
 -10   8   4        2.36        3.97      4.34 o 
  -9   8   4       92.40       87.30      6.80 o 
  -8   8   4      572.47      512.10     20.76 o 
  -7   8   4       61.18       43.21      8.69 o 
  -6   8   4       67.39       84.73      6.13 o 
  -5   8   4     1072.58     1018.39     22.53 o 
  -4   8   4      992.71      928.72     19.69 o 
  -3   8   4     1353.95     1301.20     24.60 o 
  -2   8   4      843.74      766.06     17.51 o 
  -1   8   4        6.73        2.37      3.38 o 
   0   8   4      711.64      649.45     16.33 o 
   1   8   4      205.83      205.55      9.15 o 
   2   8   4     1000.14      927.16     20.79 o 
   3   8   4      553.03      536.76     15.26 o 
   4   8   4       41.12       55.21      7.10 o 
   5   8   4      151.88      170.66     13.84 o 
   6   8   4      193.14      177.47     14.62 o 
   7   8   4      336.17      293.64     18.95 o 
   8   8   4       38.13       41.23     10.08 o 
 -13   9   4      220.54      244.82     19.80 o 
 -12   9   4        8.48       10.86      8.30 o 
 -11   9   4        7.32       18.38      6.74 o 
 -10   9   4        0.89        0.00      3.85 o 
  -9   9   4     1245.46     1340.14     27.13 o 
  -8   9   4     1287.42     1261.80     25.83 o 
  -7   9   4       20.05       17.95      8.13 o 
  -6   9   4     1215.22     1190.50     24.18 o 
  -5   9   4      425.47      422.15     16.14 o 
  -4   9   4       10.10       12.83      5.68 o 
  -3   9   4        2.95        1.93      3.78 o 
  -2   9   4      652.98      671.35     23.52 o 
  -1   9   4        7.88        6.42      3.95 o 
   0   9   4       29.17       35.25      7.84 o 
   1   9   4        6.36       16.47      4.65 o 
   2   9   4     1071.63     1069.74     26.33 o 
   3   9   4        1.60        6.67      4.42 o 
   4   9   4        8.74       14.66      6.39 o 
   6   9   4       16.08        0.43      7.38 o 
   7   9   4      213.68      244.53     18.02 o 
 -13  10   4       50.32       48.54      9.37 o 
 -12  10   4        3.87        0.00      4.97 o 
 -11  10   4       88.16       86.43     11.28 o 
 -10  10   4        0.56        5.06      4.74 o 
  -9  10   4      249.24      220.37     10.42 o 
  -8  10   4       30.33       17.74      4.91 o 
  -7  10   4      164.20      169.49      9.00 o 
  -6  10   4       92.24       96.85      6.97 o 
  -5  10   4      129.35      110.50      7.59 o 
  -4  10   4      550.19      433.80     13.76 o 
  -3  10   4      627.91      627.68     16.93 o 
  -2  10   4       27.72       18.11      7.98 o 
  -1  10   4      164.64      145.16      8.29 o 
   0  10   4      236.94      231.00     15.54 o 
   1  10   4        0.21        0.00      4.54 o 
   2  10   4      176.59      186.01      9.72 o 
   3  10   4      575.04      533.78     17.85 o 
   4  10   4        0.41        3.30      4.27 o 
   5  10   4      281.85      324.93     20.51 o 
   6  10   4       50.26       38.39     10.01 o 
 -12  11   4      116.36      136.96     14.12 o 
 -11  11   4        1.51        0.00      5.68 o 
 -10  11   4       96.38      117.80      8.57 o 
  -9  11   4       19.85       10.19      4.91 o 
  -8  11   4      158.11      134.77      8.75 o 
  -7  11   4      507.33      516.66     19.87 o 
  -6  11   4      318.41      288.96     11.84 o 
  -5  11   4     1462.71     1408.43     28.62 o 
  -4  11   4        1.21        0.00      4.11 o 
  -3  11   4        4.21        0.75      3.96 o 
  -2  11   4      687.43      590.46     20.15 o 
  -1  11   4      276.52      241.08     10.88 o 
   0  11   4       49.67       45.34      7.98 o 
   1  11   4       62.07       53.19      6.34 o 
   2  11   4        0.76        1.82      4.54 o 
   3  11   4      152.95      129.41      8.83 o 
   4  11   4        4.90        4.90      7.52 o 
 -12  12   4       87.76       84.66     11.85 o 
 -11  12   4       48.65       44.71      9.44 o 
 -10  12   4      148.13      134.57     10.61 o 
  -9  12   4       86.56       76.52      7.32 o 
  -8  12   4      178.30      191.11     10.36 o 
  -7  12   4      799.22      782.81     20.79 o 
  -6  12   4      772.74      698.77     26.89 o 
  -5  12   4       89.52       77.09      7.00 o 
  -4  12   4       50.02       45.36      5.82 o 
  -3  12   4       10.66        3.08      6.71 o 
  -2  12   4      140.21      121.11      8.28 o 
  -1  12   4      160.83      150.07      9.32 o 
   0  12   4      665.39      640.84     18.95 o 
   1  12   4       95.56      106.56      8.40 o 
   2  12   4      176.68      214.47     11.30 o 
   3  12   4        2.33       11.48      4.84 o 
 -11  13   4        1.98        4.83      6.81 o 
 -10  13   4       74.74      116.35      9.00 o 
  -9  13   4       35.05       50.22      6.57 o 
  -8  13   4        0.86        3.65      4.84 o 
  -7  13   4       27.70       39.64      6.03 o 
  -6  13   4        3.86       13.96      5.22 o 
  -5  13   4      814.96      819.42     21.93 o 
  -4  13   4        1.49        6.19      4.65 o 
  -3  13   4        2.31        2.98      4.19 o 
  -2  13   4      130.57      118.69     19.51 o 
  -1  13   4       79.62       69.54      9.47 o 
   0  13   4      345.38      328.28     14.80 o 
   1  13   4      116.65      145.84     19.94 o 
  -9  14   4       23.41       25.55      5.69 o 
  -8  14   4        1.64        0.00      4.26 o 
  -7  14   4      103.18      111.77      8.73 o 
  -6  14   4       27.31       34.10      6.17 o 
  -5  14   4      315.41      277.29     12.82 o 
  -4  14   4       10.71        7.11      6.10 o 
  -3  14   4      306.33      285.89     17.31 o 
  -2  14   4       16.01       16.24      4.50 o 
  -1  14   4       52.15       59.04      9.97 o 
   2 -17   5       67.01       79.97     10.36 o 
   3 -17   5       51.71       60.03     11.35 o 
   4 -17   5       38.51       58.47     10.86 o 
   5 -17   5       60.73       44.56     10.29 o 
   6 -17   5      182.55      224.02     17.03 o 
   7 -17   5        0.02        2.91      7.59 o 
   8 -17   5       78.85       85.37     11.85 o 
  -1 -16   5       29.33       46.41      8.87 o 
   0 -16   5        1.73        0.00      5.68 o 
   1 -16   5      152.06      169.60     14.48 o 
   2 -16   5      145.92      165.98     14.19 o 
   3 -16   5       91.68       75.93     11.42 o 
   4 -16   5       13.89       13.27      8.16 o 
   5 -16   5       29.53       42.93      9.51 o 
   6 -16   5        2.58        7.03      7.38 o 
   7 -16   5       22.31        7.03      7.38 o 
   8 -16   5      184.56      169.46     14.19 o 
   9 -16   5        3.43        0.64      6.88 o 
  -3 -15   5      267.86      236.37     16.82 o 
  -2 -15   5      316.93      360.84     20.44 o 
  -1 -15   5      201.89      209.83     15.54 o 
   0 -15   5       52.57       66.85      9.65 o 
   1 -15   5      219.62      275.40     17.46 o 
   2 -15   5        3.69        0.00      5.75 o 
   3 -15   5      528.03      523.48     23.91 o 
   4 -15   5       56.67       39.81      9.44 o 
   5 -15   5      152.89      135.89     12.28 o 
   6 -15   5      349.62      401.22     20.08 o 
   7 -15   5        2.38        2.63      6.67 o 
   8 -15   5      419.10      454.51     21.15 o 
   9 -15   5       57.29       62.45      8.87 o 
  -4 -14   5      430.90      472.53     23.13 o 
  -3 -14   5        7.34        2.91      6.10 o 
  -2 -14   5      115.06      119.16      8.23 o 
  -1 -14   5      117.14      130.30     12.35 o 
   0 -14   5      293.83      282.28     11.27 o 
   1 -14   5       92.93       86.12      6.90 o 
   2 -14   5        3.73        6.89      4.60 o 
   3 -14   5      499.09      458.98     21.57 o 
   4 -14   5      230.84      252.77     10.36 o 
   5 -14   5      155.25      160.74      8.42 o 
   6 -14   5      122.77      123.58      7.40 o 
   7 -14   5       80.30       65.76      6.34 o 
   8 -14   5       10.57       11.98      7.63 o 
   9 -14   5      310.12      291.98     11.72 o 
  10 -14   5      305.44      302.15     18.52 o 
  11 -14   5        5.74        0.78      6.24 o 
  12 -14   5        6.80        3.62      5.96 o 
  -5 -13   5        4.56       10.86      6.17 o 
  -4 -13   5      106.06       83.20      8.48 o 
  -3 -13   5        8.42        9.71      5.15 o 
  -2 -13   5        2.07        3.35      4.69 o 
  -1 -13   5      169.69      166.91      8.91 o 
   0 -13   5      160.68      148.91      8.10 o 
   1 -13   5      167.45      167.99     16.68 o 
   2 -13   5     1191.00     1261.59     24.80 o 
   3 -13   5       30.24       25.45      5.03 o 
   4 -13   5      471.13      487.20     13.70 o 
   5 -13   5      264.80      285.41     15.08 o 
   6 -13   5        1.66        9.98      4.23 o 
   7 -13   5       24.90       13.43      3.69 o 
   8 -13   5      916.98      911.11     17.03 o 
   9 -13   5      122.78      113.55      6.19 o 
  10 -13   5      340.27      301.57     10.12 o 
  11 -13   5        0.46        3.29      3.50 o 
  12 -13   5       76.20      102.75      8.24 o 
  13 -13   5      109.07      125.65      9.16 o 
  -6 -12   5       18.00       22.85      8.44 o 
  -5 -12   5        2.64        5.62      4.90 o 
  -4 -12   5      579.67      612.94     25.19 o 
  -3 -12   5      345.15      337.36     12.30 o 
  -2 -12   5       16.62       13.88     11.28 o 
  -1 -12   5     1404.48     1483.13     27.78 o 
   0 -12   5      378.34      358.34     19.02 o 
   1 -12   5       21.09       23.34      4.55 o 
   2 -12   5     1407.14     1356.21     42.61 o 
   3 -12   5      292.23      294.27     10.16 o 
   4 -12   5     2601.74     2607.77     85.37 o 
   5 -12   5       30.79       34.91      4.85 o 
   6 -12   5      376.33      346.47      9.19 o 
   7 -12   5     1288.82     1333.50     22.58 o 
   8 -12   5      205.07      237.51      7.95 o 
   9 -12   5       37.94       30.76      4.06 o 
  10 -12   5      217.55      188.70      7.88 o 
  11 -12   5        0.18        0.00      3.47 o 
  12 -12   5      199.12      194.07     10.81 o 
  13 -12   5       73.88       71.83      7.57 o 
  -7 -11   5       76.11       64.57     10.93 o 
  -6 -11   5      332.39      324.22     18.31 o 
  -5 -11   5       21.39       16.41      5.01 o 
  -4 -11   5     1410.60     1356.18     27.11 o 
  -3 -11   5      144.49      141.70      8.00 o 
  -2 -11   5       26.53       37.50      6.21 o 
  -1 -11   5        2.85        0.00      7.24 o 
   0 -11   5      399.69      371.68     11.36 o 
   1 -11   5      479.49      466.84     12.66 o 
   2 -11   5      565.11      572.72     16.64 o 
   3 -11   5     1512.66     1571.00     27.01 o 
   4 -11   5       78.86       73.39      4.43 o 
   5 -11   5     1442.25     1447.40     20.93 o 
   6 -11   5       36.84       34.64      4.88 o 
   7 -11   5      214.00      190.31      8.04 o 
   8 -11   5       32.10       34.23      3.66 o 
   9 -11   5      123.94      127.77      6.44 o 
  10 -11   5      572.56      559.37     24.62 o 
  11 -11   5       31.87       30.14      5.62 o 
  12 -11   5      315.47      315.21     24.59 o 
  13 -11   5        5.56       16.43      5.21 o 
  -8 -10   5       96.57      112.97     13.62 o 
  -7 -10   5       58.36       71.60     10.79 o 
  -6 -10   5        0.47        9.65      4.70 o 
  -5 -10   5      194.64      183.94      9.24 o 
  -4 -10   5      332.41      319.85     19.62 o 
  -3 -10   5       17.51       18.24      4.26 o 
  -2 -10   5      309.44      320.67     13.20 o 
  -1 -10   5      129.75      137.02      7.07 o 
   0 -10   5       93.39       94.26      5.81 o 
   1 -10   5     1115.66     1084.08     52.09 o 
   2 -10   5      849.63      801.77     13.10 o 
   3 -10   5     3179.98     3306.83     38.14 o 
   4 -10   5       12.05       17.47      5.46 o 
   5 -10   5      407.65      415.42      9.22 o 
   6 -10   5      239.83      229.64      6.87 o 
   7 -10   5       16.95       18.74      3.04 o 
   8 -10   5      334.59      323.44     26.40 o 
   9 -10   5        2.79        8.20      3.45 o 
  10 -10   5       19.86       22.36      4.03 o 
  11 -10   5       44.69       73.87      7.07 o 
  12 -10   5       49.19       52.54     10.01 o 
  13 -10   5       79.26       50.59      6.69 o 
  14 -10   5       54.72       74.60     16.64 o 
  -9  -9   5      150.55      152.07     15.33 o 
  -8  -9   5        4.96        7.17      9.01 o 
  -7  -9   5      856.11      823.58     29.95 o 
  -6  -9   5      297.53      314.75     11.60 o 
  -5  -9   5      147.51      141.16      7.82 o 
  -4  -9   5      177.55      156.25     13.94 o 
  -3  -9   5      228.13      220.52      8.77 o 
  -2  -9   5      430.13      351.58     35.20 o 
  -1  -9   5     1354.48     1343.02     23.77 o 
   0  -9   5     1721.21     1797.47     22.74 o 
   1  -9   5      244.05      217.46      5.83 o 
   2  -9   5     2891.13     2602.97     30.46 o 
   3  -9   5      333.53      288.92      6.90 o 
   4  -9   5      346.73      352.33      7.95 o 
   5  -9   5     3166.84     3298.84     38.12 o 
   6  -9   5     1360.74     1406.43     19.91 o 
   7  -9   5      201.83      186.38      6.11 o 
   8  -9   5       30.04       20.35      2.66 o 
   9  -9   5       20.93       21.87      3.76 o 
  10  -9   5       66.18       57.74      5.03 o 
  11  -9   5      390.63      356.30     13.77 o 
  12  -9   5      194.01      186.29     10.54 o 
  13  -9   5       94.08      139.73      9.68 o 
  14  -9   5       44.83       49.37      8.34 o 
 -10  -8   5        3.70        9.51      9.72 o 
  -9  -8   5      635.25      688.18     28.95 o 
  -8  -8   5       54.07       67.77     11.57 o 
  -7  -8   5      357.45      442.87     21.00 o 
  -6  -8   5       68.09       65.76      6.07 o 
  -5  -8   5      729.66      697.83     16.64 o 
  -4  -8   5       19.94       21.06      3.06 o 
  -3  -8   5        2.75        2.80      3.30 o 
  -2  -8   5        2.13        3.51      4.72 o 
  -1  -8   5       73.64       60.80      4.15 o 
   0  -8   5     7755.88     8916.03    107.65 o 
   1  -8   5    11573.64    12423.61    123.48 o 
   2  -8   5       17.89       32.88      2.78 o 
   3  -8   5     1851.27     1913.14     23.41 o 
   4  -8   5      209.76      219.06      5.91 o 
   5  -8   5      204.00      148.43     10.69 o 
   6  -8   5      532.60      570.03     10.65 o 
   7  -8   5       24.50       24.24      4.34 o 
   8  -8   5        0.92        0.00      3.25 o 
   9  -8   5      341.51      357.68     12.92 o 
  10  -8   5      559.75      579.26     16.83 o 
  11  -8   5      167.19      153.32      9.31 o 
  12  -8   5      541.64      562.45     17.88 o 
  13  -8   5      379.70      337.35     14.26 o 
  14  -8   5      158.74      188.50     11.06 o 
 -10  -7   5       19.60       14.76      9.72 o 
  -9  -7   5       59.97       70.11     11.57 o 
  -8  -7   5        3.85        9.44      7.59 o 
  -7  -7   5      698.29      605.16     23.70 o 
  -6  -7   5       59.59       87.20      5.69 o 
  -5  -7   5      125.89      129.93      5.27 o 
  -4  -7   5      890.03      875.91     13.81 o 
  -3  -7   5       25.89       25.44      2.70 o 
  -2  -7   5       72.43       68.38      4.69 o 
  -1  -7   5      176.76      249.34      5.69 o 
   0  -7   5       98.98       62.23      2.89 o 
   1  -7   5     1357.73     1839.67     21.79 o 
   2  -7   5       15.49        1.85      1.85 o 
   3  -7   5     2133.71     2013.83     23.96 o 
   4  -7   5     4534.02     5246.69     55.37 o 
   5  -7   5      381.73      346.64      7.48 o 
   6  -7   5      384.99      450.64     12.74 o 
   7  -7   5      453.73      336.55      6.83 o 
   8  -7   5       47.33       36.19      4.05 o 
   9  -7   5      688.88      661.51     14.02 o 
  10  -7   5       61.03       68.56      6.67 o 
  11  -7   5      648.11      608.23     32.71 o 
  12  -7   5      439.84      458.76     16.08 o 
  13  -7   5       25.22       24.38      5.54 o 
  14  -7   5       87.87       77.00      7.64 o 
 -11  -6   5      135.88       99.42     13.55 o 
 -10  -6   5        9.78       15.82      9.72 o 
  -9  -6   5       21.81       15.47      8.87 o 
  -8  -6   5      810.16      926.40     20.88 o 
  -7  -6   5      193.62      234.79     10.88 o 
  -6  -6   5      392.61      470.86     10.03 o 
  -5  -6   5      741.29      710.79     17.37 o 
  -4  -6   5     2115.86     2210.70     26.82 o 
  -3  -6   5      163.63      169.13      4.77 o 
  -2  -6   5     5928.46     6372.79     65.41 o 
  -1  -6   5     1287.11     1556.88     46.29 o 
   0  -6   5     4344.45     4708.46     48.81 o 
   1  -6   5     1211.77     1086.33     13.82 o 
   2  -6   5     1553.68     1312.37     16.35 o 
   3  -6   5     1586.57     1674.58     20.23 o 
   4  -6   5      219.78      234.13      5.66 o 
   5  -6   5      350.40      360.72      7.50 o 
   6  -6   5      381.52      405.63      8.04 o 
   7  -6   5        1.80        2.23      2.16 o 
   8  -6   5      116.85      114.72      8.97 o 
   9  -6   5      515.71      450.27     17.24 o 
  10  -6   5        0.82        0.88      4.16 o 
  11  -6   5      187.32      188.12      9.91 o 
  12  -6   5       86.28       95.61      7.89 o 
  13  -6   5        4.50        6.54      4.71 o 
  14  -6   5       18.16       28.65      7.13 o 
 -12  -5   5      236.08      263.69     18.59 o 
 -11  -5   5      100.64      113.33     13.62 o 
 -10  -5   5       75.51       69.83     11.50 o 
  -9  -5   5       45.58       43.28      9.12 o 
  -8  -5   5       74.84       83.04      6.55 o 
  -7  -5   5      841.33      795.30     13.92 o 
  -6  -5   5      151.49      162.56      5.71 o 
  -5  -5   5     2153.52     2466.16     29.53 o 
  -4  -5   5      169.67      150.25      4.70 o 
  -3  -5   5      138.96      103.98      4.66 o 
  -2  -5   5      118.78      139.64      4.63 o 
  -1  -5   5      132.73      104.01      4.79 o 
   0  -5   5     1424.93     1414.05     21.65 o 
   1  -5   5       54.22       29.75      1.81 o 
   2  -5   5     1417.07     1171.09     14.62 o 
   3  -5   5     2524.03     2541.72     28.32 o 
   4  -5   5       79.03       72.86      3.20 o 
   5  -5   5     1066.28     1201.54     16.06 o 
   6  -5   5        6.40       16.98      2.19 o 
   7  -5   5     1411.90     1292.13     19.53 o 
   8  -5   5      531.50      502.82     29.70 o 
   9  -5   5       77.33       65.03      6.00 o 
  10  -5   5     2106.08     2091.69     37.35 o 
  11  -5   5       22.49       22.41      5.15 o 
  12  -5   5        1.83        0.00      3.84 o 
  13  -5   5       45.27       47.75      6.46 o 
  14  -5   5        0.39        0.00      4.17 o 
 -12  -4   5      281.42      260.78     17.95 o 
 -11  -4   5        2.85        3.42      5.40 o 
 -10  -4   5      430.72      387.40     25.33 o 
  -9  -4   5      503.41      525.36     26.26 o 
  -8  -4   5       10.06       21.67      7.56 o 
  -7  -4   5     1759.04     1904.64     24.94 o 
  -6  -4   5      121.16      121.37      4.97 o 
  -5  -4   5     3381.48     3335.18     37.54 o 
  -4  -4   5        5.86       18.38      2.21 o 
  -3  -4   5        4.85        3.94      1.76 o 
  -2  -4   5      256.04      189.53      4.07 o 
  -1  -4   5      483.03      430.29      9.33 o 
   0  -4   5      492.40      460.16      9.43 o 
   1  -4   5      372.44      255.49      4.59 o 
   2  -4   5     2446.14     3019.00     32.18 o 
   3  -4   5      185.01      253.47      5.32 o 
   4  -4   5       51.41       56.10      2.76 o 
   5  -4   5     1328.39     1403.38     21.11 o 
   6  -4   5       66.99       85.08      3.24 o 
   7  -4   5     1959.66     2199.11     28.72 o 
   8  -4   5        1.11        2.12      3.63 o 
   9  -4   5       89.25       79.07      8.44 o 
  10  -4   5        7.39        3.73      4.14 o 
  11  -4   5      100.95       92.26     10.32 o 
  12  -4   5       21.63       31.02      5.47 o 
  13  -4   5       16.68       18.50      4.89 o 
 -12  -3   5      176.31      245.45     21.82 o 
 -11  -3   5      702.37      812.90     20.95 o 
 -10  -3   5        4.40        0.47      5.50 o 
  -9  -3   5      386.52      407.42     13.16 o 
  -8  -3   5       66.36       51.74     12.49 o 
  -7  -3   5     1111.59     1074.23     16.29 o 
  -6  -3   5      253.58      210.92      5.92 o 
  -5  -3   5      908.26      826.66     12.60 o 
  -4  -3   5     2395.71     2445.41     28.02 o 
  -3  -3   5        5.39       14.12      2.51 o 
  -2  -3   5      116.97       91.40      2.89 o 
  -1  -3   5      114.82      181.97      3.61 o 
   0  -3   5      559.27      630.91      8.42 o 
   1  -3   5     1614.44     1577.79     17.95 o 
   2  -3   5     2607.19     2553.21     27.73 o 
   3  -3   5     2420.66     2307.74     25.79 o 
   4  -3   5      916.11      970.39     13.11 o 
   5  -3   5     1044.97     1087.06     16.91 o 
   6  -3   5      736.88      611.45      8.53 o 
   7  -3   5     4369.63     4633.28     64.65 o 
   8  -3   5      661.79      625.67     22.78 o 
   9  -3   5      314.96      270.70     10.76 o 
  10  -3   5      461.53      444.67     14.68 o 
  11  -3   5       32.05       29.08      5.57 o 
  12  -3   5      560.63      543.78     17.81 o 
  13  -3   5        0.79        0.00      4.23 o 
 -13  -2   5       91.82       91.33      8.46 o 
 -12  -2   5      267.71      266.81     12.26 o 
 -11  -2   5        8.78        0.00      6.85 o 
 -10  -2   5      528.34      532.63     32.32 o 
  -9  -2   5       58.26       63.31      5.86 o 
  -8  -2   5      469.66      450.08     12.71 o 
  -7  -2   5      266.50      258.42      9.30 o 
  -6  -2   5      101.11      143.21      4.96 o 
  -5  -2   5     4433.68     4727.34     50.39 o 
  -4  -2   5     1001.39     1024.80     14.08 o 
  -3  -2   5      190.62      254.79      5.42 o 
  -2  -2   5     3193.69     3064.23     32.75 o 
  -1  -2   5     1655.76     1893.29     20.77 o 
   0  -2   5     1342.20     1379.04     15.76 o 
   1  -2   5      251.76      326.78      5.50 o 
   2  -2   5     2586.96     2690.34     28.88 o 
   3  -2   5       30.25       27.23      2.11 o 
   4  -2   5     1094.63     1128.07     15.69 o 
   5  -2   5      458.91      347.74      5.98 o 
   6  -2   5        6.59       14.72      1.86 o 
   7  -2   5      702.29      788.23     26.29 o 
   8  -2   5       15.56       26.50      4.75 o 
   9  -2   5      442.29      482.58     14.81 o 
  10  -2   5      131.27      136.88      9.33 o 
  11  -2   5       16.13       16.94      5.16 o 
  12  -2   5      292.32      294.55     13.22 o 
  13  -2   5       11.74       11.17      6.03 o 
 -13  -1   5       49.23       63.00      7.38 o 
 -12  -1   5       81.59      110.90      8.30 o 
 -11  -1   5       10.46        3.94      4.67 o 
 -10  -1   5      198.42      181.24      9.18 o 
  -9  -1   5      173.02      158.15     20.26 o 
  -8  -1   5       55.00       33.19      4.53 o 
  -7  -1   5      187.44      181.72      5.68 o 
  -6  -1   5      578.34      622.03     10.78 o 
  -5  -1   5     5284.95     5827.52     72.23 o 
  -4  -1   5     2633.08     2494.54     27.97 o 
  -3  -1   5       87.93       53.52      2.73 o 
  -2  -1   5     2878.55     3581.49     37.32 o 
  -1  -1   5     1952.95     1867.90     25.36 o 
   0  -1   5        6.73        8.63      3.97 o 
   1  -1   5      951.65     1008.19     12.53 o 
   2  -1   5     5110.98     5647.97     57.29 o 
   3  -1   5      143.14      166.89      3.89 o 
   4  -1   5     2022.13     2253.86     22.41 o 
   5  -1   5      105.61      112.55      5.94 o 
   6  -1   5       81.62       93.71      5.69 o 
   7  -1   5     1731.16     1773.33     34.45 o 
   8  -1   5        6.25        3.74      3.78 o 
   9  -1   5      250.58      194.24     12.52 o 
  10  -1   5        1.14        1.47      4.01 o 
  11  -1   5      173.96      162.10      9.88 o 
  12  -1   5       13.43       23.70      6.35 o 
  13  -1   5        4.41        9.23      8.91 o 
 -13   0   5        1.97        6.20      5.23 o 
 -12   0   5       30.61       10.93      5.29 o 
 -11   0   5       62.15       34.69      5.92 o 
 -10   0   5       91.87       98.85      9.83 o 
  -9   0   5        0.85        0.00      4.03 o 
  -8   0   5        1.59        3.31      2.52 o 
  -7   0   5        2.10        0.00      2.88 o 
  -6   0   5      519.71      570.58     11.74 o 
  -5   0   5      493.92      648.71     10.29 o 
  -4   0   5      480.24      372.97      6.95 o 
  -3   0   5    12202.21    12719.19    151.12 o 
  -2   0   5      590.66      443.39      7.01 o 
  -1   0   5     2102.19     2456.20     26.38 o 
   0   0   5      663.20      682.99      9.27 o 
   1   0   5     2169.78     2452.09     26.63 o 
   2   0   5      920.22      926.58     13.89 o 
   3   0   5       13.66       11.16      1.80 o 
   4   0   5        1.48        4.45      1.99 o 
   5   0   5     3131.81     3021.88     34.00 o 
   6   0   5     3372.20     3541.83     51.03 o 
   7   0   5      479.90      425.74     12.65 o 
   8   0   5      288.55      250.82     10.34 o 
   9   0   5      501.77      475.80     15.29 o 
  10   0   5        1.07        0.00      4.74 o 
  11   0   5       20.63       28.65      7.52 o 
  12   0   5       41.31       39.34      7.02 o 
 -14   1   5       48.60       48.33      8.87 o 
 -13   1   5      281.52      326.62     13.64 o 
 -12   1   5      152.49      207.75     10.54 o 
 -11   1   5       43.36       28.21      5.66 o 
 -10   1   5      224.69      218.90      9.73 o 
  -9   1   5       42.38       22.14      4.74 o 
  -8   1   5       64.63       46.41      3.38 o 
  -7   1   5      582.94      575.23     10.26 o 
  -6   1   5       13.07       19.04      2.61 o 
  -5   1   5     4434.94     4701.06     49.66 o 
  -4   1   5     1279.41     1351.18     16.91 o 
  -3   1   5     2094.34     2470.58     27.29 o 
  -2   1   5      259.97      247.39      5.39 o 
  -1   1   5      310.10      309.71      5.40 o 
   0   1   5        2.03        5.67      1.57 o 
   1   1   5      233.19      181.68      6.51 o 
   2   1   5     1510.76     1665.11     17.04 o 
   3   1   5     1902.88     1846.44     28.06 o 
   4   1   5     1654.74     1785.52     21.90 o 
   5   1   5     4445.89     4658.17     50.21 o 
   6   1   5      101.90      125.56      8.02 o 
   7   1   5     1667.03     1731.33     30.65 o 
   8   1   5       62.54       64.03      6.88 o 
   9   1   5      705.75      622.24     19.30 o 
  10   1   5        5.41        6.93      5.29 o 
  11   1   5       36.58       41.41      7.00 o 
  12   1   5      331.25      320.36     44.88 o 
 -14   2   5      123.28      107.07      8.94 o 
 -13   2   5      525.38      466.57     20.08 o 
 -12   2   5      108.19       87.53      7.57 o 
 -11   2   5        2.03        3.69      4.67 o 
 -10   2   5      446.55      374.85     12.64 o 
  -9   2   5       27.85       24.30      3.16 o 
  -8   2   5      362.81      402.66      8.66 o 
  -7   2   5        5.06        0.00      2.10 o 
  -6   2   5      174.59      203.67      5.53 o 
  -5   2   5     5039.14     5395.48     56.43 o 
  -4   2   5     2492.89     2303.61     26.22 o 
  -3   2   5    10546.10    11908.83    200.65 o 
  -2   2   5      478.10      463.92      7.85 o 
  -1   2   5      121.43      108.55      2.83 o 
   0   2   5      264.31      213.02      3.73 o 
   1   2   5      802.19      935.08     19.42 o 
   2   2   5     1202.31     1243.56     16.13 o 
   3   2   5      395.11      381.34      7.66 o 
   4   2   5     3554.26     3422.19     38.34 o 
   5   2   5     1462.66     1400.52     19.05 o 
   6   2   5        4.80        0.00      4.01 o 
   7   2   5       39.49       45.94      5.95 o 
   8   2   5        4.15        9.65      5.08 o 
   9   2   5      165.23      170.05     11.25 o 
  10   2   5      174.21      150.86     10.22 o 
  11   2   5      132.24      138.23     10.05 o 
 -14   3   5       22.85       23.93      6.23 o 
 -13   3   5      492.16      553.59     17.45 o 
 -12   3   5      142.60      200.76     10.33 o 
 -11   3   5       22.99       31.27      8.44 o 
 -10   3   5      116.59      153.38      8.42 o 
  -9   3   5      539.33      439.13      9.62 o 
  -8   3   5     1315.20     1156.80     21.58 o 
  -7   3   5     1162.28     1132.49     16.40 o 
  -6   3   5        6.63        2.81      2.16 o 
  -5   3   5     1427.97     1272.44     16.81 o 
  -4   3   5     1384.40     1502.22     18.49 o 
  -3   3   5       77.72      145.27      3.73 o 
  -2   3   5      337.74      411.53     13.84 o 
  -1   3   5      262.01      296.46      8.21 o 
   0   3   5      251.68      254.07      5.36 o 
   1   3   5      776.29      891.08     24.39 o 
   2   3   5      169.24      158.96      4.76 o 
   3   3   5        0.61        4.06      4.55 o 
   4   3   5      591.74      682.49     11.69 o 
   5   3   5       61.44       54.62      3.88 o 
   6   3   5       13.50       24.13      4.87 o 
   7   3   5      108.82       78.98      6.99 o 
   8   3   5        0.25        0.00      6.88 o 
   9   3   5      627.34      641.06     18.41 o 
  10   3   5       97.97      106.43     12.77 o 
  11   3   5       76.80       96.58      8.93 o 
 -14   4   5       37.67       42.43      6.88 o 
 -13   4   5      164.95      125.96     12.10 o 
 -12   4   5       52.26       53.07      6.58 o 
 -11   4   5        6.54        1.48      4.60 o 
 -10   4   5      333.21      295.77     11.35 o 
  -9   4   5      256.56      326.49      8.28 o 
  -8   4   5       63.11       81.00      4.33 o 
  -7   4   5        2.69        6.43      2.55 o 
  -6   4   5       27.67       21.05      2.58 o 
  -5   4   5      651.84      749.07     11.48 o 
  -4   4   5        3.17        0.00      1.73 o 
  -3   4   5     3005.60     3084.09     43.40 o 
  -2   4   5      870.72     1100.03     19.58 o 
  -1   4   5      884.04      777.68     15.49 o 
   0   4   5     3334.18     3474.12     37.69 o 
   1   4   5      745.01      700.29     10.83 o 
   2   4   5     2102.32     2218.20     26.53 o 
   3   4   5      231.14      244.61      6.54 o 
   4   4   5      683.58      586.95     11.02 o 
   5   4   5      292.34      256.81      7.33 o 
   6   4   5       26.37       14.13      9.40 o 
   7   4   5        0.64        1.41      4.63 o 
   8   4   5        2.45        3.98      5.02 o 
   9   4   5      172.68      176.36     10.22 o 
  10   4   5        0.06        1.15      6.27 o 
 -14   5   5        0.97        0.00      4.84 o 
 -13   5   5        2.33        2.70      5.01 o 
 -12   5   5      479.14      527.24     16.57 o 
 -11   5   5       18.66       15.88      8.91 o 
 -10   5   5      425.04      470.52     14.20 o 
  -9   5   5      260.55      210.20      6.79 o 
  -8   5   5      275.17      257.18      7.16 o 
  -7   5   5      112.48      118.23      5.15 o 
  -6   5   5        4.14        7.67      2.31 o 
  -5   5   5       61.76       64.45      4.71 o 
  -4   5   5       59.84       77.74      4.83 o 
  -3   5   5      997.61     1075.26     19.91 o 
  -2   5   5       52.22       60.20      4.63 o 
  -1   5   5     1431.84     1426.32     24.48 o 
   0   5   5     1283.88     1294.03     16.76 o 
   1   5   5       36.59       41.58      3.08 o 
   2   5   5      350.01      314.35      7.27 o 
   3   5   5     1324.09     1391.63     19.42 o 
   4   5   5      180.82      176.74     10.50 o 
   5   5   5        0.22        0.00      4.31 o 
   6   5   5      706.54      728.60     17.99 o 
   7   5   5        5.79        0.79      4.82 o 
   8   5   5        7.56        5.95      5.08 o 
   9   5   5      308.06      342.50     14.03 o 
  10   5   5       64.44       70.90      8.22 o 
 -14   6   5        2.24        9.86      8.94 o 
 -13   6   5       75.30       53.93     11.21 o 
 -12   6   5      328.82      262.27     18.80 o 
 -11   6   5       53.01       55.99     10.43 o 
 -10   6   5      826.66      798.67     30.80 o 
  -9   6   5      105.34       88.81      6.32 o 
  -8   6   5     1149.95     1192.67     23.28 o 
  -7   6   5      407.79      435.53     12.43 o 
  -6   6   5      222.65      204.04      8.21 o 
  -5   6   5      289.10      334.33     10.36 o 
  -4   6   5      315.92      235.16      9.54 o 
  -3   6   5      137.44       98.94      5.92 o 
  -2   6   5       17.62       20.84      3.83 o 
  -1   6   5      727.26      688.19     15.74 o 
   0   6   5       68.33       54.24      9.44 o 
   1   6   5      727.21      624.24     63.97 o 
   2   6   5      296.48      288.94     10.17 o 
   3   6   5       57.46       52.52      8.87 o 
   4   6   5     1788.96     1677.06     24.73 o 
   5   6   5       41.71       50.90      6.63 o 
   6   6   5       16.27       23.94      6.99 o 
   7   6   5       69.55      102.18     11.92 o 
   8   6   5       30.53       30.66      9.30 o 
   9   6   5      183.57      154.27     15.33 o 
 -14   7   5        2.40        2.27      9.08 o 
 -13   7   5      158.14      163.78     16.32 o 
 -12   7   5       59.94       85.22     12.49 o 
 -11   7   5      242.63      247.09     18.17 o 
 -10   7   5      402.00      482.08     14.38 o 
  -9   7   5       15.32        4.85      8.52 o 
  -8   7   5      113.17      108.38      6.96 o 
  -7   7   5       83.38       93.89      6.55 o 
  -6   7   5      472.24      469.55     17.60 o 
  -5   7   5        0.97        0.00      3.25 o 
  -4   7   5      118.56      117.39      9.12 o 
  -3   7   5     1592.57     1270.74     62.77 o 
  -2   7   5      830.62      732.49     18.24 o 
  -1   7   5      817.87      763.89     35.45 o 
   0   7   5       40.87       35.37      4.77 o 
   1   7   5       95.29       91.18      6.34 o 
   2   7   5       91.79      104.09      6.88 o 
   3   7   5       55.70       52.86      6.60 o 
   4   7   5      756.92      718.89     17.63 o 
   5   7   5      358.91      303.00     17.88 o 
   6   7   5      669.10      697.69     28.24 o 
   7   7   5       13.20       15.33      8.37 o 
   8   7   5       61.10       56.70     11.14 o 
 -13   8   5       79.21       69.97     11.71 o 
 -12   8   5       48.29       30.80      9.65 o 
 -11   8   5      461.24      470.05     25.26 o 
 -10   8   5        0.91        0.00      4.72 o 
  -9   8   5       34.97       37.12      6.02 o 
  -8   8   5        1.55        3.83     10.01 o 
  -7   8   5     1032.45     1034.37     22.20 o 
  -6   8   5      830.38      841.86     19.22 o 
  -5   8   5      186.71      182.23      8.46 o 
  -4   8   5      113.98       99.09      7.56 o 
  -3   8   5      872.65      823.31     18.75 o 
  -2   8   5      626.09      530.63     14.60 o 
  -1   8   5     1099.56     1082.43     22.48 o 
   0   8   5      237.17      242.70     21.47 o 
   1   8   5     1128.81     1048.15     22.57 o 
   2   8   5        3.41        9.65      4.13 o 
   3   8   5      184.17      171.23      9.01 o 
   4   8   5      481.76      504.12     15.29 o 
   5   8   5       14.51        7.03      7.38 o 
   6   8   5      185.89      195.64     15.68 o 
   7   8   5       55.88       83.17     11.99 o 
 -13   9   5        1.14        3.48      7.24 o 
 -12   9   5        0.14        0.00      8.16 o 
 -11   9   5      114.58      105.38     12.84 o 
 -10   9   5      103.81      116.55      7.90 o 
  -9   9   5        1.00        1.50      6.07 o 
  -8   9   5     1421.16     1474.15     29.05 o 
  -7   9   5       34.28       24.04      4.91 o 
  -6   9   5       33.22       25.17      4.63 o 
  -5   9   5        0.28        0.36      3.96 o 
  -4   9   5       13.02       12.00      4.44 o 
  -3   9   5     2344.10     2324.94     39.03 o 
  -2   9   5       23.91        6.63      3.94 o 
  -1   9   5      258.55      255.72     22.14 o 
   0   9   5      102.05       96.36      8.83 o 
   1   9   5      181.60      170.86      9.13 o 
   2   9   5      682.60      672.05     22.28 o 
   3   9   5       65.40       84.25      7.23 o 
   4   9   5       65.33       64.08      6.44 o 
   5   9   5        7.76        9.01      8.59 o 
 -13  10   5       77.11       94.09     14.41 o 
 -12  10   5        0.11        3.34      6.53 o 
 -11  10   5       41.32       51.02      9.51 o 
 -10  10   5        0.31        2.00      4.39 o 
  -9  10   5      403.48      416.03     14.43 o 
  -8  10   5      390.18      372.44     13.64 o 
  -7  10   5       47.28       58.35      6.32 o 
  -6  10   5      181.89      160.92      8.94 o 
  -5  10   5      364.77      324.90     12.34 o 
  -4  10   5     2044.44     1955.09     35.33 o 
  -3  10   5      160.05      118.86     12.35 o 
  -2  10   5      620.91      655.32     31.97 o 
  -1  10   5        3.60        8.34      4.46 o 
   0  10   5      405.78      366.52     13.41 o 
   1  10   5      260.61      230.58     13.80 o 
   2  10   5      118.81      120.27      8.34 o 
   3  10   5        5.58        6.01      4.78 o 
   4  10   5      153.18      160.23     15.26 o 
   5  10   5        4.09        4.83      7.66 o 
 -12  11   5       67.20       73.44     10.57 o 
 -11  11   5       70.06       76.78     11.21 o 
 -10  11   5       82.51       91.81      7.69 o 
  -9  11   5       68.10       64.36      6.77 o 
  -8  11   5      312.90      307.04     20.01 o 
  -7  11   5       15.29       13.92      4.75 o 
  -6  11   5     1021.43      975.49     31.93 o 
  -5  11   5      380.06      420.87     14.58 o 
  -4  11   5      365.27      374.94     34.10 o 
  -3  11   5        1.63        0.00      3.95 o 
  -2  11   5       19.10        8.27      4.57 o 
  -1  11   5        1.29        0.00      4.04 o 
   0  11   5        3.21       11.83      4.76 o 
   1  11   5       55.42       55.21      7.56 o 
   2  11   5      100.54       93.93      7.91 o 
   3  11   5       49.58       42.05     14.12 o 
   4  11   5       69.44       76.14     12.06 o 
 -11  12   5        1.23        0.00      5.39 o 
 -10  12   5      168.00      143.85     10.15 o 
  -9  12   5      196.50      196.83     10.98 o 
  -8  12   5      470.23      487.05     22.89 o 
  -7  12   5      252.76      249.76     11.77 o 
  -6  12   5        0.76        0.25      4.16 o 
  -5  12   5       34.48       33.70      5.85 o 
  -4  12   5        3.56        5.70      5.64 o 
  -3  12   5       83.37       72.00      6.90 o 
  -2  12   5       45.70       40.69      5.67 o 
  -1  12   5      377.94      385.10     19.30 o 
   0  12   5       75.88       63.83      7.11 o 
   1  12   5       32.07       44.55      6.33 o 
   2  12   5       73.39       73.72      7.35 o 
 -10  13   5        0.07        5.04      4.89 o 
  -9  13   5        2.05        3.75      6.03 o 
  -8  13   5       40.17       53.01      6.62 o 
  -7  13   5        1.83        3.42      4.55 o 
  -6  13   5      469.95      532.56     33.07 o 
  -5  13   5        0.00        6.12      4.74 o 
  -4  13   5      106.74      107.15      8.28 o 
  -3  13   5       64.01       73.21     10.79 o 
  -2  13   5        1.35        0.00      4.28 o 
  -1  13   5       95.13       80.35      7.46 o 
   0  13   5       38.89       55.22      6.61 o 
  -8  14   5      171.04      179.14     19.27 o 
  -7  14   5        2.16        0.00      4.16 o 
  -6  14   5      152.61      152.33     10.01 o 
  -5  14   5        0.62        1.70      4.28 o 
  -4  14   5       40.33       53.93      6.22 o 
  -3  14   5       19.21       35.29      6.81 o 
  -2  14   5      103.40      117.79     10.72 o 
   1 -17   6        8.35       13.48      6.60 o 
   2 -17   6       43.26       69.47      9.86 o 
   3 -17   6      104.81      113.33     13.48 o 
   4 -17   6        9.98        4.97      8.44 o 
   5 -17   6       94.03      120.63     12.70 o 
   6 -17   6       16.99       45.84     10.01 o 
   7 -17   6      146.21      159.02     14.62 o 
   8 -17   6        1.21        0.00      7.73 o 
  -1 -16   6       29.40       26.26      7.52 o 
   0 -16   6       87.73       72.88     10.29 o 
   1 -16   6      103.18      106.09     11.78 o 
   2 -16   6       81.70       66.92     10.36 o 
   3 -16   6      108.98      115.17     12.84 o 
   4 -16   6       21.14       31.01      9.08 o 
   5 -16   6      208.84      188.12     15.26 o 
   6 -16   6        7.62        9.08      7.66 o 
   7 -16   6      176.64      196.00     14.97 o 
   8 -16   6        2.88        0.00      6.53 o 
   9 -16   6      108.00      118.43     11.99 o 
  -3 -15   6       52.23       74.94     10.08 o 
  -2 -15   6      211.20      200.61     15.33 o 
  -1 -15   6       33.02       50.31      8.94 o 
   0 -15   6      146.13      148.10     13.20 o 
   1 -15   6       63.27       63.01      9.37 o 
   2 -15   6      444.05      455.07     22.78 o 
   3 -15   6      153.04      176.13     14.90 o 
   4 -15   6      357.97      324.08     18.73 o 
   5 -15   6       26.84       43.78      8.87 o 
   6 -15   6        4.74        8.80      7.24 o 
   7 -15   6      117.35      124.04     11.85 o 
   8 -15   6      148.93      166.12     13.06 o 
  -4 -14   6        0.11        0.00      4.58 o 
  -3 -14   6       27.00       25.68      5.57 o 
  -2 -14   6      404.30      441.30     14.70 o 
  -1 -14   6      255.34      223.77     10.34 o 
   0 -14   6       68.97       61.76      9.19 o 
   1 -14   6       28.64       32.66      5.12 o 
   2 -14   6      154.88      134.14      8.23 o 
   3 -14   6      371.40      383.30     12.78 o 
   4 -14   6      254.26      267.49     17.46 o 
   5 -14   6        1.70        1.43      4.40 o 
   6 -14   6       88.11       85.65      7.06 o 
   7 -14   6        1.83        0.98      4.11 o 
   8 -14   6       27.49       19.02      5.01 o 
  10 -14   6       71.53       68.19      6.93 o 
  11 -14   6       52.52       72.95     10.24 o 
  12 -14   6       54.32       53.39      5.37 o 
  -5 -13   6        1.25        2.48      4.92 o 
  -4 -13   6      607.22      586.25     21.11 o 
  -3 -13   6      576.51      569.54     20.05 o 
  -2 -13   6      430.80      417.52     14.05 o 
  -1 -13   6      156.23      156.93      8.70 o 
   0 -13   6      131.53      112.91      7.47 o 
   1 -13   6      132.36      110.83      7.51 o 
   2 -13   6       15.25       14.70      5.09 o 
   3 -13   6        6.45        0.00      4.97 o 
   4 -13   6      565.47      601.90     15.81 o 
   5 -13   6       81.71       74.24      6.53 o 
   6 -13   6        7.63        7.44      4.19 o 
   7 -13   6     1579.80     1544.70     33.67 o 
   8 -13   6       58.28       67.87      6.15 o 
   9 -13   6      641.19      615.31     25.05 o 
  10 -13   6       14.85       19.24      4.12 o 
  11 -13   6      159.92      156.86      7.74 o 
  12 -13   6      156.31      164.50     10.16 o 
  -7 -12   6       12.17       12.91      8.87 o 
  -6 -12   6       35.52       26.82      9.01 o 
  -5 -12   6      161.77      188.90      9.96 o 
  -4 -12   6       90.05      104.46      7.85 o 
  -3 -12   6     1449.67     1418.73     28.15 o 
  -2 -12   6      519.79      527.25     15.20 o 
  -1 -12   6      601.86      599.58     16.03 o 
   0 -12   6      662.76      720.71     17.44 o 
   1 -12   6      135.28      133.15      7.54 o 
   2 -12   6     1738.33     1779.41     30.75 o 
   3 -12   6      287.29      278.82     10.11 o 
   4 -12   6        8.32        7.34      5.64 o 
   5 -12   6      566.13      623.75     15.62 o 
   6 -12   6       84.78      104.25      6.80 o 
   7 -12   6      425.72      409.11     30.95 o 
   8 -12   6      271.68      273.69      8.60 o 
   9 -12   6       77.77       95.26      5.90 o 
  10 -12   6       24.56       35.46      4.63 o 
  11 -12   6      357.52      339.32     11.03 o 
  12 -12   6      260.12      237.92     11.94 o 
  13 -12   6       96.57      109.24     17.95 o 
  -7 -11   6      402.78      404.20     21.64 o 
  -6 -11   6       93.65       90.02      7.35 o 
  -5 -11   6       99.12       94.64      7.45 o 
  -4 -11   6      212.44      188.68     11.96 o 
  -3 -11   6       15.00       10.59      4.34 o 
  -2 -11   6        9.77       10.06      4.12 o 
  -1 -11   6       50.86       44.88      5.32 o 
   0 -11   6      370.73      355.09     11.23 o 
   1 -11   6      401.87      369.81     11.32 o 
   2 -11   6      727.46      731.48     16.60 o 
   3 -11   6       98.64       89.80      5.97 o 
   4 -11   6     1176.18     1152.12     21.96 o 
   5 -11   6     1682.54     1564.62     57.66 o 
   6 -11   6      774.48      761.19     13.94 o 
   7 -11   6      238.21      247.15      8.65 o 
   8 -11   6      371.24      300.46      8.59 o 
   9 -11   6       57.57       49.40      4.70 o 
  10 -11   6      299.11      286.27      9.75 o 
  11 -11   6      382.27      350.67     11.23 o 
  12 -11   6      219.54      223.21     11.66 o 
  13 -11   6        1.14        3.11      5.64 o 
  -8 -10   6       75.42       61.81     11.28 o 
  -7 -10   6      232.17      235.17     16.53 o 
  -6 -10   6      458.81      489.17     15.11 o 
  -5 -10   6      303.38      359.22     12.51 o 
  -4 -10   6      488.68      450.44     15.04 o 
  -3 -10   6       11.28       16.58      4.30 o 
  -2 -10   6      977.55      930.21     25.01 o 
  -1 -10   6      694.15      676.82     64.33 o 
   0 -10   6      362.15      331.61     10.31 o 
   1 -10   6      140.78      151.07      7.15 o 
   2 -10   6     1116.78     1135.65     21.13 o 
   3 -10   6      510.06      527.87     12.96 o 
   4 -10   6     1016.66     1088.29     23.74 o 
   5 -10   6      453.33      470.41     19.85 o 
   6 -10   6        3.81        0.00      2.30 o 
   7 -10   6      237.57      264.18      7.65 o 
   8 -10   6       60.24       65.21      4.24 o 
   9 -10   6        9.97       13.99      3.65 o 
  10 -10   6        0.46        1.64      3.41 o 
  11 -10   6        7.66        9.24      4.99 o 
  12 -10   6      180.11      160.02     15.04 o 
  13 -10   6       15.74       18.00      5.57 o 
  -9  -9   6      242.23      220.69     17.46 o 
  -8  -9   6       77.08       68.26     11.71 o 
  -7  -9   6       61.15       57.05     10.36 o 
  -6  -9   6       12.07       23.48      5.03 o 
  -5  -9   6      199.75      165.28      8.49 o 
  -4  -9   6       63.03       81.89      6.31 o 
  -3  -9   6       48.42       52.40      8.27 o 
  -2  -9   6       73.54       67.18      5.42 o 
  -1  -9   6     1932.35     1917.48     31.06 o 
   0  -9   6     1476.36     1502.90     25.56 o 
   1  -9   6     3245.93     3268.18     46.38 o 
   2  -9   6     2012.37     1951.92     24.73 o 
   3  -9   6     1298.36     1311.54     18.00 o 
   4  -9   6     2988.42     2887.87     33.85 o 
   5  -9   6       19.36       10.84      2.52 o 
   6  -9   6      143.28      162.00      5.68 o 
   7  -9   6      373.68      383.14      8.97 o 
   8  -9   6       36.86       40.89      4.19 o 
   9  -9   6      686.20      624.05     13.86 o 
  10  -9   6       25.42       17.64      3.96 o 
  11  -9   6      731.40      721.72     20.15 o 
  12  -9   6      235.61      258.25     12.34 o 
  13  -9   6        0.27        2.77      4.75 o 
 -10  -8   6      638.57      673.56     30.02 o 
  -9  -8   6      107.79      139.58     14.55 o 
  -8  -8   6      203.56      235.24     16.68 o 
  -7  -8   6        2.85        2.41      7.73 o 
  -6  -8   6      322.26      380.82     12.46 o 
  -5  -8   6       99.76      129.49      7.40 o 
  -4  -8   6      439.35      341.66     33.25 o 
  -3  -8   6        2.24        4.96      3.29 o 
  -2  -8   6      942.74      923.39     27.92 o 
  -1  -8   6     3166.32     3329.79     47.19 o 
   0  -8   6     3133.28     3438.66     47.96 o 
   1  -8   6      301.63      308.37      6.45 o 
   2  -8   6      750.44      790.77     12.92 o 
   3  -8   6      119.72       93.05      3.88 o 
   4  -8   6       26.72       48.29      4.93 o 
   5  -8   6       40.84       60.78      4.01 o 
   6  -8   6      689.39      666.12     14.79 o 
   7  -8   6       98.90      140.95      5.12 o 
   8  -8   6        1.09        3.85      3.17 o 
   9  -8   6      284.91      310.34      9.45 o 
  10  -8   6      283.78      307.67     10.01 o 
  11  -8   6      323.40      332.39     13.42 o 
  12  -8   6      182.99      156.24      9.88 o 
  13  -8   6      484.71      514.43     17.94 o 
  14  -8   6       72.62       74.32      7.58 o 
 -10  -7   6      106.56      104.67     12.84 o 
  -9  -7   6      133.70      192.87     15.90 o 
  -8  -7   6      610.31      579.75     24.84 o 
  -7  -7   6       19.47       27.69      8.09 o 
  -6  -7   6      489.20      392.93     23.52 o 
  -5  -7   6      213.24      192.88      8.25 o 
  -4  -7   6        5.43        1.61      2.29 o 
  -3  -7   6     1033.28     1145.61     15.87 o 
  -2  -7   6      510.76      561.30     13.10 o 
  -1  -7   6      219.73      193.00      5.55 o 
   0  -7   6     2460.08     2313.18     33.97 o 
   1  -7   6      462.40      433.73      7.40 o 
   2  -7   6     2206.16     2581.76     29.16 o 
   3  -7   6     2159.80     2123.30     25.11 o 
   4  -7   6     1366.14     1315.42     17.67 o 
   5  -7   6       52.57       53.94      3.20 o 
   6  -7   6      790.03      767.02     12.57 o 
   7  -7   6      293.88      335.80      8.94 o 
   8  -7   6        5.03        0.00      2.94 o 
   9  -7   6        6.88        6.74      3.30 o 
  10  -7   6       31.00       37.92      5.77 o 
  11  -7   6      297.09      281.74     12.34 o 
  12  -7   6        1.38        0.00      4.13 o 
  13  -7   6       63.74       49.37      8.62 o 
  14  -7   6       19.82       16.33      5.18 o 
 -11  -6   6       42.56       55.14     12.13 o 
 -10  -6   6      194.23      184.93     16.18 o 
  -9  -6   6      174.29      229.91     15.97 o 
  -8  -6   6        2.85        0.00      7.66 o 
  -7  -6   6       17.25       19.81      4.56 o 
  -6  -6   6      509.99      562.76     11.11 o 
  -5  -6   6      535.71      617.41     11.19 o 
  -4  -6   6     1082.20     1084.25     15.49 o 
  -3  -6   6      526.21      453.40      8.14 o 
  -2  -6   6       37.49       37.69      2.23 o 
  -1  -6   6      328.91      240.33      7.58 o 
   0  -6   6     4599.63     4855.42     63.12 o 
   1  -6   6     4624.40     5722.21     58.61 o 
   2  -6   6     1252.61     1334.07     16.64 o 
   3  -6   6      464.53      449.26      7.99 o 
   4  -6   6      254.42      272.50      6.24 o 
   5  -6   6     1103.67     1227.06     16.82 o 
   6  -6   6      360.99      309.57      7.01 o 
   7  -6   6      414.18      335.44      9.25 o 
   8  -6   6       39.21       50.49      5.81 o 
   9  -6   6      417.89      411.31     17.92 o 
  10  -6   6     1410.75     1329.90     27.90 o 
  11  -6   6       48.87       48.76      6.26 o 
  12  -6   6        8.73        4.42      8.69 o 
  13  -6   6      189.51      193.61     10.94 o 
 -12  -5   6       20.72       34.56      9.15 o 
 -11  -5   6       51.75       55.28     10.01 o 
 -10  -5   6      120.57      151.64     13.27 o 
  -9  -5   6       19.46       51.23      9.79 o 
  -8  -5   6       59.85       43.22      5.25 o 
  -7  -5   6        8.21        7.04      2.94 o 
  -6  -5   6      726.15      695.17     12.54 o 
  -5  -5   6       35.85       36.81      3.63 o 
  -4  -5   6     1307.44     1460.54     22.58 o 
  -3  -5   6      776.18      618.71      9.67 o 
  -2  -5   6      123.72      128.48      3.25 o 
  -1  -5   6        9.55       19.10      2.71 o 
   0  -5   6      385.85      298.05     10.96 o 
   1  -5   6     1134.22     1118.14     13.83 o 
   2  -5   6       53.94       90.80      3.14 o 
   3  -5   6      322.41      221.72      5.25 o 
   4  -5   6     6844.40     7392.00     75.42 o 
   5  -5   6       87.03       85.95      3.61 o 
   6  -5   6     4125.93     4454.15     42.14 o 
   7  -5   6        2.77        2.96      2.99 o 
   8  -5   6      105.43       78.84      4.92 o 
   9  -5   6      567.27      552.96     15.95 o 
  10  -5   6       18.66       22.34      4.96 o 
  11  -5   6        2.62        0.00      4.09 o 
  12  -5   6      275.03      270.88     32.71 o 
  13  -5   6       25.31       18.39      9.51 o 
 -12  -4   6      150.68      124.18     12.99 o 
 -11  -4   6       63.07       71.60     10.86 o 
 -10  -4   6      660.55      617.36     36.76 o 
  -9  -4   6       71.35       39.91      5.83 o 
  -8  -4   6      650.05      724.90     17.13 o 
  -7  -4   6      129.13      136.69      6.39 o 
  -6  -4   6     1412.71     1431.02     52.58 o 
  -5  -4   6      162.67      210.28      8.47 o 
  -4  -4   6      102.26      126.30      4.20 o 
  -3  -4   6     3349.06     3726.60     40.12 o 
  -2  -4   6      925.87     1025.34     13.15 o 
  -1  -4   6     2214.69     2014.51     29.18 o 
   0  -4   6      813.84      872.37     15.12 o 
   1  -4   6      123.81      133.29      3.47 o 
   2  -4   6     6880.42     7513.50     75.48 o 
   3  -4   6      157.27      147.55      7.86 o 
   4  -4   6      922.60     1062.73     16.28 o 
   5  -4   6      498.59      504.24      9.87 o 
   6  -4   6      735.95      725.41     14.91 o 
   7  -4   6      523.04      507.03     11.14 o 
   8  -4   6      565.93      528.45     14.75 o 
   9  -4   6        0.89        2.06      3.89 o 
  10  -4   6      172.65      192.73     10.01 o 
  11  -4   6        0.93        2.11      4.28 o 
  12  -4   6       60.09       47.49      6.45 o 
  13  -4   6       93.24      102.06      8.77 o 
 -12  -3   6        1.62        0.50      7.24 o 
 -11  -3   6      711.35      745.47     20.09 o 
 -10  -3   6        4.71        0.00      4.43 o 
  -9  -3   6       40.22       66.82      6.43 o 
  -8  -3   6     1001.41      935.28     19.82 o 
  -7  -3   6       42.87       49.28      3.53 o 
  -6  -3   6      465.29      442.87      9.06 o 
  -5  -3   6       83.49       84.71      5.06 o 
  -4  -3   6      458.42      427.61      8.04 o 
  -3  -3   6     2141.57     2245.67     25.81 o 
  -2  -3   6     1418.14     1638.01     19.34 o 
  -1  -3   6     5897.85     6416.91     64.88 o 
   0  -3   6      665.32      439.76     12.99 o 
   1  -3   6      444.02      340.07      6.05 o 
   2  -3   6        0.35        0.99      1.64 o 
   3  -3   6     3048.69     3068.39     33.64 o 
   4  -3   6       20.90        7.66      1.94 o 
   5  -3   6      535.89      578.39     12.33 o 
   6  -3   6     1279.96     1408.54     17.59 o 
   7  -3   6      329.31      327.80     28.31 o 
   8  -3   6     2129.42     1913.77     82.28 o 
   9  -3   6      938.49      950.12     21.84 o 
  10  -3   6      144.97      135.78     10.82 o 
  11  -3   6      167.31      153.90     14.80 o 
  12  -3   6       22.17       32.59      6.02 o 
  13  -3   6       27.65       44.10      6.31 o 
 -13  -2   6      163.05      155.45     10.06 o 
 -12  -2   6      199.78      199.40     10.71 o 
 -11  -2   6       25.91       21.98      5.64 o 
 -10  -2   6       90.59      134.21      8.35 o 
  -9  -2   6       12.18       34.15      5.38 o 
  -8  -2   6      334.64      404.59      9.30 o 
  -7  -2   6        3.59        2.47      2.41 o 
  -6  -2   6     2908.58     3236.84     37.10 o 
  -5  -2   6      483.29      579.12     10.19 o 
  -4  -2   6      887.51      857.22     15.12 o 
  -3  -2   6      123.58      108.13      5.25 o 
  -2  -2   6     1305.00     1105.80     13.90 o 
  -1  -2   6     1502.55     1189.95     14.48 o 
   0  -2   6     2786.24     2523.88     27.26 o 
   1  -2   6      326.09      304.43      5.67 o 
   2  -2   6     1266.12     1365.23     16.66 o 
   3  -2   6     3353.38     3385.33     36.55 o 
   4  -2   6     3121.63     2923.26     28.26 o 
   5  -2   6     1026.96     1179.72     13.95 o 
   6  -2   6      738.90      806.44     12.40 o 
   7  -2   6        1.21        0.00      3.76 o 
   8  -2   6       40.60       33.74      5.03 o 
   9  -2   6       79.39       66.88      7.20 o 
  10  -2   6        6.22        8.96      4.18 o 
  11  -2   6       16.62       22.26      5.56 o 
  12  -2   6       67.23       63.16      7.15 o 
  13  -2   6      174.31      180.55     15.11 o 
 -13  -1   6       11.77       30.15      6.05 o 
 -12  -1   6       56.73       58.68     11.92 o 
 -11  -1   6       35.90       45.56      8.20 o 
 -10  -1   6      255.11      287.71     11.28 o 
  -9  -1   6       26.48        7.74      4.53 o 
  -8  -1   6      382.47      376.26      8.86 o 
  -7  -1   6      418.04      334.21      8.04 o 
  -6  -1   6      608.58      514.46      9.88 o 
  -5  -1   6      382.20      384.40      8.10 o 
  -4  -1   6     3769.08     3956.14     42.34 o 
  -3  -1   6      940.67      924.24     12.60 o 
  -2  -1   6      307.68      320.45      6.15 o 
  -1  -1   6     5053.21     6061.84     61.23 o 
   0  -1   6      457.57      343.38      6.09 o 
   1  -1   6     3165.12     3291.83     34.97 o 
   2  -1   6     1397.50     1636.51     19.49 o 
   3  -1   6       67.27       70.58      3.14 o 
   4  -1   6     4109.68     4684.88     42.94 o 
   5  -1   6     1306.50     1275.87     16.98 o 
   6  -1   6     1287.31     1401.21     25.37 o 
   7  -1   6       39.81       58.21      5.59 o 
   8  -1   6      138.23      125.73      7.57 o 
   9  -1   6        2.08        2.45      3.61 o 
  10  -1   6       25.30       18.95      5.28 o 
  11  -1   6       89.89       90.05      8.04 o 
  12  -1   6       17.55       18.10      5.94 o 
 -13   0   6       92.17       97.69     21.57 o 
 -12   0   6       32.97       19.41      5.64 o 
 -11   0   6       16.83       16.62      6.85 o 
 -10   0   6       75.07       88.64     17.67 o 
  -9   0   6      892.89      913.55     29.27 o 
  -8   0   6       49.93       47.93      3.75 o 
  -7   0   6      199.77      177.51      5.78 o 
  -6   0   6      177.85      205.57      5.73 o 
  -5   0   6      905.62     1073.76     24.43 o 
  -4   0   6     6278.36     6866.93     70.13 o 
  -3   0   6       45.02       24.94      2.89 o 
  -2   0   6     2066.10     2111.07     23.83 o 
  -1   0   6     2968.79     2683.77     29.15 o 
   0   0   6      353.96      420.99      7.03 o 
   1   0   6     2218.47     2405.25     26.79 o 
   2   0   6       12.38       41.49      3.22 o 
   3   0   6      624.76      572.58      8.14 o 
   4   0   6     4944.54     5350.80     56.39 o 
   5   0   6      150.77      161.40      5.01 o 
   6   0   6      953.31      759.06     17.13 o 
   7   0   6      509.82      429.02     12.93 o 
   8   0   6      527.47      514.58     16.07 o 
   9   0   6       76.06       64.21      6.81 o 
  10   0   6       95.64      105.50      9.30 o 
  11   0   6       21.15       28.22      6.52 o 
  12   0   6        4.25        0.00      5.54 o 
 -14   1   6       13.91       18.87      6.01 o 
 -13   1   6      297.50      343.98     13.97 o 
 -12   1   6       30.68       17.51      5.57 o 
 -11   1   6      253.88      269.45     11.38 o 
 -10   1   6       92.57       68.70      6.57 o 
  -9   1   6      102.18       88.33      6.79 o 
  -8   1   6      406.52      411.45     10.73 o 
  -7   1   6       45.62       22.48      2.82 o 
  -6   1   6     1461.99     1289.05     17.58 o 
  -5   1   6      522.08      466.87     11.07 o 
  -4   1   6     5457.02     6066.35     62.59 o 
  -3   1   6        6.12        6.94      1.85 o 
  -2   1   6     3115.64     3715.42     39.30 o 
  -1   1   6     3927.74     4225.01     44.05 o 
   0   1   6      446.24      549.77      8.52 o 
   1   1   6     2280.08     2503.01     35.04 o 
   2   1   6      155.86      146.31      3.76 o 
   3   1   6     4175.80     4719.89     50.29 o 
   4   1   6      177.26      143.51      4.86 o 
   5   1   6      329.69      305.03      7.14 o 
   6   1   6       21.46       23.77      4.56 o 
   7   1   6       72.21       49.83      5.79 o 
   8   1   6      402.81      380.25     13.12 o 
   9   1   6       91.75      102.46      8.12 o 
  10   1   6      442.44      439.13     16.46 o 
  11   1   6      216.75      202.21     11.51 o 
 -14   2   6        3.09        0.00      5.04 o 
 -13   2   6      231.21      196.17     10.94 o 
 -12   2   6       82.18       78.85     11.71 o 
 -11   2   6      472.56      409.15     24.45 o 
 -10   2   6       17.92       32.28      5.29 o 
  -9   2   6      308.12      333.24      8.37 o 
  -8   2   6      881.17      814.40     13.67 o 
  -7   2   6       15.45       29.22      2.95 o 
  -6   2   6       42.41       58.04      3.48 o 
  -5   2   6       20.80       42.73      3.02 o 
  -4   2   6      284.60      216.30      5.33 o 
  -3   2   6       40.98       37.75      2.44 o 
  -2   2   6      101.39      235.44      4.92 o 
  -1   2   6     3446.46     3374.16     36.18 o 
   0   2   6       30.21       43.60      2.09 o 
   1   2   6     1118.26     1172.17     15.44 o 
   2   2   6       44.53       45.50      3.04 o 
   3   2   6       61.41       49.79      3.31 o 
   4   2   6      271.33      223.93      6.23 o 
   5   2   6      335.98      379.54     14.69 o 
   6   2   6      508.42      398.03     15.58 o 
   7   2   6        0.18        0.00      4.47 o 
   8   2   6        4.23        8.58      4.88 o 
   9   2   6       37.68       30.07      8.13 o 
  10   2   6      203.51      181.07     18.06 o 
  11   2   6      295.00      310.58     14.04 o 
 -14   3   6       77.56       91.11      8.37 o 
 -13   3   6        7.51       25.29      6.25 o 
 -12   3   6      329.18      303.28     12.48 o 
 -11   3   6      382.27      413.42     15.79 o 
 -10   3   6       53.74       49.29      5.75 o 
  -9   3   6       32.18       40.79      3.78 o 
  -8   3   6      332.78      388.34      8.78 o 
  -7   3   6      469.02      389.87      8.48 o 
  -6   3   6      903.43      762.79     12.27 o 
  -5   3   6      828.70      793.06     12.16 o 
  -4   3   6      526.95      621.79      9.91 o 
  -3   3   6     1604.16     1613.45     26.66 o 
  -2   3   6      223.79      270.84      6.38 o 
  -1   3   6       13.69       12.15      1.35 o 
   0   3   6      195.10      179.86      4.64 o 
   1   3   6      126.74       86.39      3.62 o 
   2   3   6      113.55      146.68      4.80 o 
   3   3   6       57.73       85.02      4.32 o 
   4   3   6      213.56      186.66      7.05 o 
   5   3   6      800.38      837.68     18.37 o 
   6   3   6      178.93      219.14     15.54 o 
   7   3   6      509.93      460.86     14.32 o 
   8   3   6      176.82      173.77      9.71 o 
   9   3   6        0.89        0.00      6.03 o 
  10   3   6      146.89      143.88     10.01 o 
 -14   4   6      100.52       77.42      8.10 o 
 -13   4   6        9.26       12.76      5.47 o 
 -12   4   6       25.80       29.27      6.08 o 
 -11   4   6      278.56      236.46     16.71 o 
 -10   4   6      406.98      287.88     12.13 o 
  -9   4   6        2.17        7.94      4.82 o 
  -8   4   6       31.53       30.02      3.42 o 
  -7   4   6        2.90        3.09      2.37 o 
  -6   4   6       52.80       48.23      3.29 o 
  -5   4   6      284.71      227.75      5.78 o 
  -4   4   6     4534.30     4803.20     59.42 o 
  -3   4   6      242.36      281.55     12.56 o 
  -2   4   6     6386.62     6855.33     88.41 o 
  -1   4   6      827.67      795.83     16.34 o 
   0   4   6      735.91      732.97     10.95 o 
   1   4   6     1494.44     1364.96     20.98 o 
   2   4   6       14.41        4.99      2.50 o 
   3   4   6     3565.79     3650.73     73.52 o 
   4   4   6       20.83       31.45      9.32 o 
   5   4   6        4.17        0.00      3.88 o 
   6   4   6       11.12        0.58      4.70 o 
   7   4   6        5.91        2.90      5.53 o 
   8   4   6      509.14      523.99     16.43 o 
   9   4   6       17.17        8.41      5.79 o 
  10   4   6       20.39       13.22      6.54 o 
 -14   5   6       33.91       61.17     11.71 o 
 -13   5   6      114.21      149.52     15.47 o 
 -12   5   6       11.49       12.49      8.52 o 
 -11   5   6      834.40      902.84     33.85 o 
 -10   5   6      157.38      209.26     15.90 o 
  -9   5   6      507.51      489.68     13.58 o 
  -8   5   6      719.41      622.52     15.53 o 
  -7   5   6     1783.11     1642.84     28.65 o 
  -6   5   6      238.87      212.63     17.14 o 
  -5   5   6       46.01       79.00      5.21 o 
  -4   5   6      372.02      386.65     11.42 o 
  -3   5   6     1446.21     1455.28     25.36 o 
  -2   5   6      828.94      800.10     19.16 o 
  -1   5   6       34.06       49.76      4.63 o 
   0   5   6      288.89      238.83      8.80 o 
   1   5   6      117.98       91.30      5.81 o 
   2   5   6      319.76      287.24      9.91 o 
   3   5   6      804.77      772.64     13.20 o 
   4   5   6      255.43      280.66      7.83 o 
   5   5   6        4.55       22.54     14.83 o 
   6   5   6      150.65      159.31      8.67 o 
   7   5   6        0.40        1.46      5.37 o 
   8   5   6      544.72      590.27     17.87 o 
   9   5   6       35.68       21.64      9.37 o 
 -14   6   6       61.50       41.87     10.93 o 
 -13   6   6       29.99       36.97     10.22 o 
 -12   6   6       67.41       73.59     11.78 o 
 -11   6   6      505.39      443.65     23.70 o 
 -10   6   6       10.13        9.42      4.40 o 
  -9   6   6      545.98      566.14     15.48 o 
  -8   6   6       59.48       74.34      6.45 o 
  -7   6   6      148.59      146.54      7.79 o 
  -6   6   6       35.79       42.55      4.99 o 
  -5   6   6      134.63      133.05      6.94 o 
  -4   6   6     1126.27      943.16     86.96 o 
  -3   6   6       17.86       26.01      4.58 o 
  -2   6   6     1290.91     1089.79     26.22 o 
  -1   6   6       34.26       16.30      6.56 o 
   0   6   6     1106.56     1077.58     68.87 o 
   1   6   6       34.06       34.70      4.78 o 
   2   6   6      220.10      209.94      9.00 o 
   4   6   6      175.04      164.68      8.25 o 
   5   6   6       96.90       87.07     10.86 o 
   6   6   6        6.56       12.21      7.73 o 
   7   6   6       10.59       16.18      8.52 o 
   8   6   6      148.93      173.36     15.82 o 
 -13   7   6        0.18        5.25      7.45 o 
 -12   7   6       16.01       21.08      8.94 o 
 -11   7   6      158.22      186.34     16.46 o 
 -10   7   6      109.70       82.36      9.12 o 
  -9   7   6      266.43      279.64     20.86 o 
  -8   7   6      359.41      358.09     28.70 o 
  -7   7   6      101.15       98.85     15.51 o 
  -6   7   6      192.19      187.93      8.77 o 
  -5   7   6       28.84       15.61      5.39 o 
  -4   7   6      461.47      425.62     12.70 o 
  -3   7   6       10.25       16.25      3.96 o 
  -2   7   6      116.64      168.30      8.11 o 
  -1   7   6      275.60      313.23     10.91 o 
   0   7   6       66.05       86.37      6.50 o 
   1   7   6      143.96      149.59      9.62 o 
   2   7   6      654.24      623.64     16.61 o 
   3   7   6        1.59        5.17      4.46 o 
   4   7   6        2.44        2.94      3.71 o 
   5   7   6      189.16      188.54     14.90 o 
   6   7   6        2.52        8.94      6.88 o 
   7   7   6      199.78      213.88     16.96 o 
 -13   8   6       39.15       37.75     11.14 o 
 -12   8   6      117.72       94.88     13.55 o 
 -11   8   6       21.93       13.70      7.73 o 
 -10   8   6       22.29       26.49      5.86 o 
  -9   8   6      885.25      905.32     22.39 o 
  -8   8   6      193.93      228.92     10.41 o 
  -7   8   6       56.72       63.24      6.19 o 
  -6   8   6       12.62       14.83      4.12 o 
  -5   8   6      663.30      640.97     16.66 o 
  -4   8   6      300.90      262.38     10.45 o 
  -3   8   6      384.88      395.61     12.80 o 
  -2   8   6      728.47      636.28     16.67 o 
  -1   8   6      969.59      813.00     25.19 o 
   0   8   6     3833.26     4060.46     60.52 o 
   1   8   6      121.41      115.64      7.68 o 
   2   8   6       83.72       77.72      6.97 o 
   3   8   6       36.39       42.59      5.89 o 
   4   8   6      494.89      454.72     23.63 o 
   6   8   6      139.99      171.58     15.26 o 
   7   8   6       36.22       28.46      9.30 o 
 -13   9   6        0.84        8.16      8.23 o 
 -12   9   6       46.70       52.51     11.35 o 
 -11   9   6       14.26       12.77      8.37 o 
 -10   9   6        3.24        8.94      5.10 o 
  -9   9   6      636.18      664.05     18.52 o 
  -8   9   6      300.67      308.00     12.10 o 
  -7   9   6      110.76      111.90     12.17 o 
  -6   9   6        0.57        0.00      3.75 o 
  -5   9   6      623.05      564.53     18.49 o 
  -4   9   6     1124.96     1084.21     23.68 o 
  -3   9   6       10.18        7.79      4.22 o 
  -2   9   6     2220.66     2149.00     39.77 o 
  -1   9   6       37.01       27.04      5.37 o 
   0   9   6        1.77        7.38      4.42 o 
   1   9   6      179.95      166.24      9.27 o 
   2   9   6      193.24      184.41     10.01 o 
   3   9   6      530.85      536.21     16.74 o 
   4   9   6        8.08       11.42      8.23 o 
   5   9   6      565.33      568.40     28.10 o 
 -12  10   6      104.68       97.29     13.34 o 
 -11  10   6       15.09       13.84      8.66 o 
 -10  10   6       21.15       23.52      5.39 o 
  -9  10   6        5.38        5.50      4.25 o 
  -8  10   6      104.79       93.66      7.65 o 
  -7  10   6      425.99      405.45     14.23 o 
  -6  10   6       39.87       44.21      6.02 o 
  -5  10   6     1991.55     1946.28     35.72 o 
  -4  10   6        5.45        0.00      4.19 o 
  -3  10   6      455.63      448.17     14.74 o 
  -2  10   6      114.21      128.58      8.37 o 
  -1  10   6        1.29        5.28      4.42 o 
   0  10   6        8.35        6.81      4.48 o 
   1  10   6        5.22        6.59      6.07 o 
   2  10   6       58.55       77.63      7.47 o 
   3  10   6      131.95      131.41     10.40 o 
   4  10   6       82.52       93.81     12.91 o 
 -11  11   6       40.55       53.43      9.65 o 
 -10  11   6      189.01      179.40     23.49 o 
  -9  11   6      112.07      112.14      8.50 o 
  -8  11   6      110.93      115.71      8.57 o 
  -7  11   6     1017.05      987.16     38.82 o 
  -6  11   6       49.94       53.98      6.54 o 
  -5  11   6      210.76      214.07     10.69 o 
  -4  11   6      269.23      218.45     19.66 o 
  -3  11   6      940.25      890.84     27.28 o 
  -2  11   6       68.13       78.93      7.27 o 
  -1  11   6      107.97      124.34      8.72 o 
   0  11   6      214.16      186.96     10.41 o 
   1  11   6       11.43       26.05      5.69 o 
   2  11   6      456.34      459.73     16.53 o 
   3  11   6        9.82       17.79      5.24 o 
 -10  12   6       72.83       62.56      7.25 o 
  -9  12   6      162.95      141.72      9.55 o 
  -8  12   6       26.99       37.32      6.17 o 
  -7  12   6       50.86       56.51      6.47 o 
  -6  12   6       39.95       52.30     10.32 o 
  -5  12   6      185.48      185.09     10.48 o 
  -4  12   6       19.45       17.75      8.87 o 
  -3  12   6        7.28       11.86      4.66 o 
  -2  12   6       39.44       31.11      5.69 o 
  -1  12   6       33.08       29.23      5.61 o 
   0  12   6      152.15      163.03     10.15 o 
   1  12   6       98.14      108.14      8.61 o 
  -9  13   6        6.49        2.21      4.58 o 
  -8  13   6        0.51        0.70      6.00 o 
  -7  13   6      110.93      133.36      9.47 o 
  -6  13   6       60.40       44.93     10.11 o 
  -5  13   6      166.54      164.84     10.21 o 
  -4  13   6        9.58       11.42      4.39 o 
  -3  13   6      190.77      181.49     10.50 o 
  -2  13   6        4.74       11.59      5.18 o 
  -1  13   6       20.28       24.35      5.33 o 
   1 -17   7       41.22       61.81      9.86 o 
   2 -17   7      118.26      141.14     14.12 o 
   3 -17   7        0.99        0.00      8.23 o 
   4 -17   7      264.88      240.20     17.81 o 
   5 -17   7        0.25       10.08      8.02 o 
   6 -17   7       43.92       44.85     10.01 o 
   7 -17   7       13.61       19.66      8.80 o 
   8 -17   7      275.91      257.73     17.67 o 
  -1 -16   7      146.67      154.98     13.84 o 
   0 -16   7       13.27       34.98      8.37 o 
   1 -16   7        3.81        0.00      5.68 o 
   2 -16   7       90.98      113.96     13.27 o 
   3 -16   7       53.84       39.17      9.79 o 
   4 -16   7      169.23      145.90     14.05 o 
   5 -16   7        0.38        0.00      6.95 o 
   6 -16   7      193.54      186.98     14.83 o 
   7 -16   7       26.95       38.25      8.94 o 
   8 -16   7      159.62      205.57     14.83 o 
  -3 -15   7       70.16       76.29      7.46 o 
  -2 -15   7        6.75       17.10      5.11 o 
  -1 -15   7       61.99       59.84      6.61 o 
   0 -15   7       13.10       20.60      5.34 o 
   1 -15   7      275.26      273.11     11.64 o 
   2 -15   7      111.39      141.91     13.80 o 
   3 -15   7      793.27      738.70     19.18 o 
   4 -15   7      183.59      208.66     10.36 o 
   5 -15   7       12.97       18.64      7.03 o 
   6 -15   7        1.07        6.14      4.80 o 
   7 -15   7      100.90      104.94      8.59 o 
   8 -15   7       29.98       42.86     10.93 o 
   9 -15   7      129.76      113.47     11.92 o 
  -4 -14   7      128.62      131.41      9.90 o 
  -3 -14   7      179.16      189.07     10.28 o 
  -2 -14   7       21.46       33.80      9.51 o 
  -1 -14   7      591.33      566.58     16.74 o 
   0 -14   7        0.03        0.10      6.32 o 
   1 -14   7      381.93      384.01     13.12 o 
   2 -14   7      204.94      210.68      9.94 o 
   3 -14   7       10.10        9.77      4.45 o 
   4 -14   7      514.18      475.69     14.54 o 
   5 -14   7       38.37       31.98      5.34 o 
   6 -14   7      429.76      438.12     18.73 o 
   7 -14   7       10.89       17.03      5.01 o 
   8 -14   7      188.08      210.87     10.17 o 
   9 -14   7      157.54      154.34     13.20 o 
  10 -14   7      193.73      181.74     11.21 o 
  11 -14   7       59.74       59.59      7.31 o 
  12 -14   7        5.60        8.34      7.17 o 
  -6 -13   7        2.59        1.06      8.37 o 
  -5 -13   7       74.75       67.29     11.42 o 
  -4 -13   7      299.24      255.60     11.62 o 
  -3 -13   7      369.10      344.14     13.05 o 
  -2 -13   7      269.76      277.93     11.61 o 
  -1 -13   7       21.80       37.08      5.39 o 
   0 -13   7     2186.92     2247.54     38.16 o 
   1 -13   7      105.86      112.13      7.59 o 
   2 -13   7     1223.25     1157.77     29.84 o 
   3 -13   7       68.23       74.79      6.50 o 
   4 -13   7     2208.82     2179.90     39.45 o 
   5 -13   7      784.01      793.38     21.86 o 
   6 -13   7      445.14      420.43     19.62 o 
   7 -13   7        8.60        6.73      4.57 o 
   8 -13   7      119.83      136.45      8.01 o 
   9 -13   7      311.68      311.02     17.60 o 
  10 -13   7      388.20      328.17     10.77 o 
  11 -13   7       58.93       54.30      5.43 o 
  12 -13   7       11.76       29.31      5.93 o 
  -7 -12   7       10.08       14.48      9.01 o 
  -6 -12   7       48.87       69.02      6.97 o 
  -5 -12   7        6.66       15.03      5.11 o 
  -4 -12   7      629.01      678.18     18.43 o 
  -3 -12   7       79.90      103.53      7.68 o 
  -2 -12   7      519.46      490.95     14.82 o 
  -1 -12   7      593.44      629.48     16.53 o 
   0 -12   7      116.15      113.80      7.15 o 
   1 -12   7     1446.76     1390.27     26.40 o 
   2 -12   7      460.82      466.96     13.53 o 
   3 -12   7     1235.96     1251.26     32.15 o 
   4 -12   7      401.19      360.02     11.78 o 
   5 -12   7        3.18        9.71      4.16 o 
   6 -12   7       72.20       83.75      6.32 o 
   7 -12   7        4.79       18.48      4.54 o 
   8 -12   7        7.23        7.65      3.24 o 
   9 -12   7        3.06        9.72      5.39 o 
  10 -12   7      727.46      758.14     16.67 o 
  11 -12   7      257.35      243.58      9.58 o 
  12 -12   7       27.24       28.18      5.78 o 
  13 -12   7      138.93      143.48      9.88 o 
  -8 -11   7      386.81      376.17     21.86 o 
  -7 -11   7      112.36       77.99     11.85 o 
  -6 -11   7        1.99        5.47      4.68 o 
  -5 -11   7       30.61       28.79      5.41 o 
  -4 -11   7      479.39      450.38     14.33 o 
  -3 -11   7        0.98        3.68      4.86 o 
  -2 -11   7      184.58      184.15      8.90 o 
  -1 -11   7      615.90      629.20     15.97 o 
   0 -11   7       45.69       53.24      6.53 o 
   1 -11   7     2354.93     2422.33     55.07 o 
   2 -11   7       77.91       86.19      6.20 o 
   3 -11   7      201.33      170.84      7.83 o 
   4 -11   7       24.15       30.81      5.00 o 
   5 -11   7        2.54        4.80      3.79 o 
   6 -11   7     1291.47     1209.47     55.61 o 
   7 -11   7       28.64       31.59      3.73 o 
   8 -11   7      393.38      393.38      9.92 o 
   9 -11   7        1.06        3.66      3.19 o 
  10 -11   7        8.76       11.44      3.94 o 
  11 -11   7      262.85      255.22     12.25 o 
  12 -11   7        1.61        3.48      5.01 o 
  13 -11   7      104.30      124.59      9.28 o 
  -8 -10   7      124.67      126.67     14.12 o 
  -7 -10   7      567.80      622.83     26.54 o 
  -6 -10   7        4.96       12.23      4.45 o 
  -5 -10   7      238.44      226.53     10.14 o 
  -4 -10   7       18.54       33.69      8.73 o 
  -3 -10   7     2137.65     2293.89     37.66 o 
  -2 -10   7     2671.12     2567.98     45.59 o 
  -1 -10   7      820.17      662.97     15.90 o 
   0 -10   7     1488.07     1458.88    127.30 o 
   1 -10   7     1341.66     1309.22     30.83 o 
   2 -10   7      108.40      120.06      6.47 o 
   3 -10   7      443.98      459.57     12.11 o 
   4 -10   7      914.51      932.73     18.72 o 
   5 -10   7       36.45       47.29      3.82 o 
   6 -10   7      112.88      113.34      5.92 o 
   7 -10   7       36.10       32.41      3.38 o 
   8 -10   7      106.90      114.68      8.23 o 
   9 -10   7       70.54       77.37      5.56 o 
  10 -10   7       16.61       31.70      4.55 o 
  11 -10   7       97.52      111.49      6.94 o 
  12 -10   7      206.42      195.70     11.10 o 
  13 -10   7       46.54       44.38      8.87 o 
  -9  -9   7        2.34       13.55      9.86 o 
  -8  -9   7       36.80       43.50     10.36 o 
  -7  -9   7      293.79      271.07     17.31 o 
  -6  -9   7       35.89       33.82      5.14 o 
  -5  -9   7       11.84       14.02      4.28 o 
  -4  -9   7      123.33      104.32      6.95 o 
  -3  -9   7       49.03       44.48      5.20 o 
  -2  -9   7        3.14        7.51      3.78 o 
  -1  -9   7      288.01      300.94     11.35 o 
   0  -9   7      350.49      294.88      9.55 o 
   1  -9   7     2131.26     2157.98     33.59 o 
   2  -9   7      398.46      340.12      9.95 o 
   3  -9   7      897.11      873.81     13.51 o 
   4  -9   7      926.61      963.02     14.80 o 
   5  -9   7     1100.79     1058.90     16.11 o 
   6  -9   7      529.79      496.67     10.25 o 
   7  -9   7        4.57        8.16      4.60 o 
   8  -9   7      565.39      570.24     21.50 o 
   9  -9   7      392.48      433.44     11.66 o 
  10  -9   7      742.09      719.39     15.90 o 
  11  -9   7      639.08      657.70     19.31 o 
  12  -9   7      256.30      277.85     12.85 o 
  13  -9   7      246.68      234.65     12.26 o 
 -10  -8   7        2.01        0.00      7.24 o 
  -9  -8   7        9.65       20.51      8.52 o 
  -8  -8   7        2.79        5.96      8.09 o 
  -7  -8   7      295.65      351.36     12.25 o 
  -6  -8   7      565.02      681.07     17.22 o 
  -5  -8   7      708.50      711.06     17.15 o 
  -4  -8   7      488.85      466.91     13.15 o 
  -3  -8   7      555.45      515.73     23.20 o 
  -2  -8   7      256.18      214.38     13.23 o 
  -1  -8   7     1824.31     1698.58     28.05 o 
   0  -8   7        3.78       18.70      3.31 o 
   1  -8   7      836.18      895.95     35.13 o 
   2  -8   7       57.22       60.30      3.02 o 
   3  -8   7      170.35      196.02      5.42 o 
   4  -8   7       86.28      119.98      6.42 o 
   5  -8   7      289.32      254.09      6.66 o 
   6  -8   7       45.59       49.87      3.48 o 
   7  -8   7        0.91        1.37      2.37 o 
   8  -8   7      351.27      306.78      9.28 o 
   9  -8   7       14.07       19.87      4.02 o 
  10  -8   7        1.12        0.00      3.57 o 
  11  -8   7       34.82       33.07      6.03 o 
  12  -8   7      212.98      207.50     11.29 o 
  13  -8   7      108.78      102.41      8.49 o 
 -10  -7   7        6.97       18.80      9.72 o 
  -9  -7   7      185.98      194.79     15.97 o 
  -8  -7   7       49.92       44.07      9.93 o 
  -7  -7   7      718.98      602.00     15.91 o 
  -6  -7   7        0.75        4.28      3.74 o 
  -5  -7   7      993.78      964.31     46.37 o 
  -4  -7   7      652.09      633.93     17.56 o 
  -3  -7   7       97.93       96.26      5.87 o 
  -2  -7   7      898.23      950.87     18.46 o 
  -1  -7   7       97.72       88.39      5.14 o 
   0  -7   7      534.14      468.77     11.37 o 
   1  -7   7     1011.66     1125.60     19.67 o 
   2  -7   7      169.30      328.26      6.73 o 
   3  -7   7     2706.50     2807.37     31.88 o 
   4  -7   7      404.23      411.31      8.26 o 
   5  -7   7     1283.92     1089.02     15.83 o 
   6  -7   7      759.42      801.10     13.19 o 
   7  -7   7        4.27        7.72      2.55 o 
   8  -7   7     1966.74     1954.10     34.41 o 
   9  -7   7      698.00      678.42     14.75 o 
  10  -7   7      206.96      198.02      9.93 o 
  11  -7   7        6.84        6.08      4.40 o 
  12  -7   7      224.11      213.63     17.21 o 
  13  -7   7      174.29      159.61     10.19 o 
 -11  -6   7       51.14       57.62     10.01 o 
 -10  -6   7       10.97       22.07      8.87 o 
  -9  -6   7       57.47       65.57     10.64 o 
  -8  -6   7      128.15      178.11     14.19 o 
  -7  -6   7       78.31      109.05     17.10 o 
  -6  -6   7       50.61       49.82      8.16 o 
  -5  -6   7     1363.97     1255.58     37.93 o 
  -4  -6   7      507.28      536.59      9.61 o 
  -3  -6   7       60.96       64.25      3.79 o 
  -2  -6   7      403.16      353.69     19.20 o 
  -1  -6   7     1484.72     1263.99     21.55 o 
   0  -6   7      151.04      108.61      5.17 o 
   1  -6   7     6729.71     6923.42     70.30 o 
   2  -6   7       88.02      123.60      3.81 o 
   3  -6   7      205.33      305.32      6.50 o 
   4  -6   7        6.43        3.13      2.53 o 
   5  -6   7        1.37        2.31      1.96 o 
   6  -6   7       12.86       19.11      3.52 o 
   7  -6   7      295.11      320.58     10.70 o 
   8  -6   7      311.01      261.67      8.53 o 
   9  -6   7      187.21      238.90      8.70 o 
  10  -6   7       43.61       50.89      7.52 o 
  11  -6   7        3.41        3.12      5.53 o 
  12  -6   7      206.77      207.82     11.03 o 
  13  -6   7       52.07       51.54     12.88 o 
 -11  -5   7      133.23      157.18     14.48 o 
 -10  -5   7        1.15        0.00      6.39 o 
  -9  -5   7      256.49      232.75     15.40 o 
  -8  -5   7      165.90      218.63     14.83 o 
  -7  -5   7        6.31       18.99      6.53 o 
  -6  -5   7      311.50      253.73      8.02 o 
  -5  -5   7     2387.22     2592.20     79.39 o 
  -4  -5   7      904.91      973.57     18.08 o 
  -3  -5   7      707.12      572.84     11.00 o 
  -2  -5   7       71.17       44.61      3.76 o 
  -1  -5   7     4251.80     5055.10     65.83 o 
   0  -5   7     2620.63     3062.44     53.22 o 
   1  -5   7      203.80      147.64      3.74 o 
   2  -5   7     5359.15     5441.13     56.26 o 
   3  -5   7      500.38      270.38      6.01 o 
   4  -5   7       22.72       19.99      2.30 o 
   5  -5   7     6751.23     6984.77     72.55 o 
   6  -5   7      899.77      839.94     15.38 o 
   7  -5   7     1975.65     1951.30     27.00 o 
   8  -5   7        1.65        1.95      3.04 o 
   9  -5   7      406.15      439.00     29.48 o 
  10  -5   7       17.19       18.63      5.10 o 
  11  -5   7       26.31       45.87      7.31 o 
  12  -5   7       43.03       38.53      6.24 o 
  13  -5   7      163.19      158.49     10.19 o 
 -12  -4   7       51.05       65.92     10.29 o 
 -11  -4   7      348.56      293.92     18.45 o 
 -10  -4   7       32.75       35.41      9.15 o 
  -9  -4   7      323.80      328.27     18.02 o 
  -8  -4   7       27.96       48.26      8.83 o 
  -7  -4   7        5.00       17.89      3.00 o 
  -6  -4   7      187.18      236.47     10.74 o 
  -5  -4   7     1940.88     2056.91     25.60 o 
  -4  -4   7     2987.56     3250.86     36.48 o 
  -3  -4   7     1652.25     1718.65     23.77 o 
  -2  -4   7        3.05        3.56      1.47 o 
  -1  -4   7     1063.27     1336.83     21.67 o 
   0  -4   7       29.35       43.21      2.27 o 
   1  -4   7        2.02       12.28      1.86 o 
   2  -4   7        2.72       16.37      2.09 o 
   3  -4   7     1163.85     1409.81     18.03 o 
   4  -4   7      515.57      658.65     10.78 o 
   5  -4   7     1462.22     1417.35     30.28 o 
   6  -4   7      822.66      835.86     11.63 o 
   7  -4   7     1063.70     1167.72     25.91 o 
   8  -4   7        7.58       11.94      4.36 o 
   9  -4   7       66.18       60.40      6.16 o 
  10  -4   7       80.82      107.62     13.13 o 
  11  -4   7       16.99       14.82      5.11 o 
  12  -4   7      359.42      375.48     15.13 o 
  13  -4   7       51.13       42.72      9.51 o 
 -12  -3   7       13.66       12.06      7.52 o 
 -11  -3   7       12.70       23.77      8.30 o 
 -10  -3   7       80.91       66.10      8.05 o 
  -9  -3   7      199.14      224.39      9.83 o 
  -8  -3   7       42.01       48.32      3.97 o 
  -7  -3   7       19.10        5.10      6.32 o 
  -6  -3   7       14.74       17.82      3.11 o 
  -5  -3   7     2745.55     2675.50     31.53 o 
  -4  -3   7      570.46      595.98     10.12 o 
  -3  -3   7      189.37      201.75      5.09 o 
  -2  -3   7     1262.58     1405.48     17.50 o 
  -1  -3   7      364.07      392.27      8.16 o 
   0  -3   7      762.57     1008.65     17.30 o 
   1  -3   7        3.80        0.00      2.48 o 
   2  -3   7     3426.32     3090.53     35.00 o 
   3  -3   7      947.25      771.00     11.68 o 
   4  -3   7     2128.49     2613.29     30.27 o 
   5  -3   7     3711.08     3941.26     37.78 o 
   6  -3   7      134.02      156.92      4.51 o 
   7  -3   7      776.38      749.68     17.61 o 
   8  -3   7      411.88      393.76     18.10 o 
   9  -3   7      171.79      149.96      9.08 o 
  10  -3   7      199.66      206.85     10.42 o 
  11  -3   7        0.40        1.77      4.19 o 
  12  -3   7      160.86      151.86     10.01 o 
  13  -3   7        6.77        3.71      4.89 o 
 -13  -2   7       14.21       16.25      7.52 o 
 -12  -2   7       15.16       18.25      5.55 o 
 -11  -2   7      220.22      199.04     13.94 o 
 -10  -2   7       95.84      110.81      7.70 o 
  -9  -2   7      412.12      386.85     19.69 o 
  -8  -2   7        1.69        0.00      2.56 o 
  -7  -2   7     1531.81     1627.09     22.31 o 
  -6  -2   7      108.28      103.53      4.75 o 
  -5  -2   7     5011.08     5261.18     56.37 o 
  -4  -2   7      113.76       98.77      4.65 o 
  -3  -2   7      270.70      351.15      6.83 o 
  -2  -2   7     3349.26     3534.78     37.79 o 
  -1  -2   7        0.30        3.56      2.56 o 
   0  -2   7     2524.20     2532.72     27.93 o 
   1  -2   7     7880.75     8503.75     84.98 o 
   2  -2   7      114.07      105.76      3.64 o 
   3  -2   7     5977.82     7134.26     72.88 o 
   4  -2   7     1531.22     1717.52     18.62 o 
   5  -2   7       50.23       33.03      2.61 o 
   6  -2   7     1310.05     1277.12     19.35 o 
   7  -2   7        3.38        0.00      5.07 o 
   8  -2   7      125.73      109.75      7.45 o 
   9  -2   7       65.32       77.61      7.00 o 
  10  -2   7       11.37        6.30      4.62 o 
  11  -2   7      292.21      298.74     12.99 o 
  12  -2   7      138.59      176.64     11.42 o 
 -13  -1   7       22.60       25.43      6.17 o 
 -12  -1   7       95.94      149.49     12.49 o 
 -11  -1   7       50.02       72.40      7.09 o 
 -10  -1   7      122.41      111.36      7.62 o 
  -9  -1   7      269.24      271.86     28.95 o 
  -8  -1   7      179.34      148.88      5.87 o 
  -7  -1   7     1131.21     1014.16     16.02 o 
  -6  -1   7       75.75       71.13      6.03 o 
  -5  -1   7     2232.03     2180.95     42.93 o 
  -4  -1   7       94.45       86.59      4.34 o 
  -3  -1   7       14.91       42.79      6.24 o 
  -2  -1   7     4451.85     4906.49     51.02 o 
  -1  -1   7      454.11      492.06     11.76 o 
   0  -1   7      683.48      613.98      9.36 o 
   1  -1   7      199.99      281.29      5.85 o 
   2  -1   7      110.53       50.33      2.79 o 
   3  -1   7     1978.09     2050.70     29.66 o 
   4  -1   7     1338.19     1185.94     14.19 o 
   5  -1   7     2054.36     1988.97     21.48 o 
   6  -1   7      162.76      153.05     11.39 o 
   7  -1   7       20.64       19.13      4.42 o 
   8  -1   7        3.39       22.98      4.70 o 
   9  -1   7      135.65      131.05      8.40 o 
  10  -1   7       47.68       44.36      6.39 o 
  11  -1   7       10.12        5.58      4.92 o 
  12  -1   7       68.08       67.61     13.48 o 
 -13   0   7      100.44       81.33      7.93 o 
 -12   0   7      165.02      146.93      9.28 o 
 -11   0   7        0.78        1.15      7.81 o 
 -10   0   7       21.99       34.84      5.66 o 
  -9   0   7        0.88       14.77     10.15 o 
  -8   0   7       84.77       84.49      5.97 o 
  -7   0   7     1050.51     1080.12     16.20 o 
  -6   0   7        7.07       17.09      2.71 o 
  -5   0   7       65.29       40.69     12.75 o 
  -4   0   7       49.95       27.29      2.52 o 
  -3   0   7     1727.46     1565.10     19.36 o 
  -2   0   7     5203.61     5306.58     54.88 o 
  -1   0   7     7852.26     9595.17     95.57 o 
   0   0   7     3141.99     3088.98     33.67 o 
   1   0   7        2.72       24.67      2.32 o 
   2   0   7     2230.62     2385.73     27.54 o 
   3   0   7      201.28      226.60      5.02 o 
   4   0   7     2048.60     2053.45     25.18 o 
   5   0   7     1808.38     1644.05     21.50 o 
   6   0   7      168.43      130.23     18.59 o 
   7   0   7       77.72       79.31      6.29 o 
   8   0   7       68.95       84.95      6.90 o 
   9   0   7       59.21       64.17      6.87 o 
  10   0   7        9.04       20.45      5.62 o 
  11   0   7       11.55       22.93      5.71 o 
  12   0   7      179.54      164.09     11.10 o 
 -13   1   7      121.91      135.70      9.48 o 
 -12   1   7      453.64      541.91     16.86 o 
 -11   1   7       74.99      109.87      7.94 o 
 -10   1   7       24.04       11.37      6.28 o 
  -9   1   7      290.88      312.18      8.23 o 
  -8   1   7       17.34        5.40      3.98 o 
  -7   1   7      183.01      164.10      5.57 o 
  -6   1   7      463.91      548.76     10.21 o 
  -5   1   7       23.49        7.79      2.33 o 
  -4   1   7     1091.72      918.94     15.22 o 
  -3   1   7     1048.48     1193.56     15.72 o 
  -2   1   7      823.72      793.80     11.43 o 
  -1   1   7     1026.77      963.54     13.06 o 
   0   1   7        1.52        1.22      1.74 o 
   1   1   7       89.15      134.08      4.22 o 
   2   1   7      591.32      653.88      9.05 o 
   3   1   7     1232.14     1329.05     17.98 o 
   4   1   7      890.08      833.32     13.31 o 
   5   1   7      182.24      167.52      7.74 o 
   6   1   7      492.66      471.89     18.52 o 
   7   1   7       85.82      105.81      7.50 o 
   8   1   7      907.22      913.88     24.55 o 
   9   1   7     1987.77     1811.98     34.84 o 
  10   1   7       11.74       20.61      6.12 o 
  11   1   7        8.69        8.61      6.20 o 
 -13   2   7      105.58       88.48      8.25 o 
 -12   2   7      183.36      137.33      9.00 o 
 -11   2   7       13.20        0.00      5.93 o 
 -10   2   7      110.34      120.88     11.92 o 
  -9   2   7        1.33        0.00      2.87 o 
  -8   2   7      635.02      738.35     15.15 o 
  -7   2   7     1154.77     1092.55     24.76 o 
  -6   2   7     1071.26     1114.99     16.23 o 
  -5   2   7      322.31      343.20     10.23 o 
  -4   2   7      749.06      690.83     14.67 o 
  -3   2   7      855.97      780.72     11.49 o 
  -2   2   7      677.05      595.78      9.28 o 
  -1   2   7      117.07      141.19      3.94 o 
   0   2   7     1962.63     2096.77     31.76 o 
   1   2   7      394.21      331.52      6.47 o 
   2   2   7       57.08       66.33      3.52 o 
   3   2   7       11.05       19.46      2.75 o 
   4   2   7      172.17      149.32      5.38 o 
   5   2   7      777.14      750.01     19.51 o 
   6   2   7      794.73      712.40     18.20 o 
   7   2   7      578.55      593.21     16.59 o 
   8   2   7       92.14       60.87      9.62 o 
   9   2   7     1079.99     1111.15     46.27 o 
  10   2   7       34.84       34.25      7.10 o 
  11   2   7      179.70      167.31     13.77 o 
 -14   3   7        0.20        0.00      4.99 o 
 -13   3   7       77.88       92.29      8.19 o 
 -12   3   7      137.25      172.63      9.77 o 
 -11   3   7       46.47       55.47     10.25 o 
 -10   3   7      121.97      140.24      8.11 o 
  -9   3   7       38.41       56.23      4.28 o 
  -8   3   7        2.41        3.58      4.21 o 
  -7   3   7      428.75      407.81      8.93 o 
  -6   3   7       27.02       55.40      3.56 o 
  -5   3   7      574.52      477.17      9.11 o 
  -4   3   7      816.99      757.48     11.61 o 
  -3   3   7     5383.51     6153.18     78.59 o 
  -2   3   7      437.32      419.38      7.14 o 
  -1   3   7     1970.41     2157.07     30.94 o 
   0   3   7      196.19      199.72      5.22 o 
   1   3   7        0.49        2.43      2.26 o 
   2   3   7      199.51      200.94      5.80 o 
   3   3   7      178.00      207.76      6.25 o 
   4   3   7      644.71      607.46     11.55 o 
   5   3   7      770.65      767.11     17.77 o 
   6   3   7     2978.32     2931.50     71.28 o 
   7   3   7       21.95       20.09      5.66 o 
   8   3   7       24.76        5.51      5.20 o 
   9   3   7      206.79      201.67     10.97 o 
  10   3   7       70.13       71.07     12.63 o 
 -14   4   7       39.87       62.30     12.06 o 
 -13   4   7        3.09        4.90      8.37 o 
 -12   4   7      128.14       95.94     12.56 o 
 -11   4   7       12.60       20.22      8.37 o 
 -10   4   7      440.37      437.90     21.86 o 
  -9   4   7       44.92       59.14      5.55 o 
  -8   4   7       50.77       66.56      5.51 o 
  -7   4   7       19.23       17.04      5.18 o 
  -6   4   7       25.06       32.61      4.11 o 
  -5   4   7       34.75       44.61      4.34 o 
  -4   4   7      180.78      174.78      7.25 o 
  -3   4   7     4920.35     5150.48     69.34 o 
  -2   4   7      361.82      328.23     10.16 o 
  -1   4   7       73.42       35.31      4.44 o 
   0   4   7      195.10      139.85     16.78 o 
   1   4   7       13.11       15.94      2.78 o 
   2   4   7     1672.78     1730.23     48.75 o 
   3   4   7       16.13       19.39      3.28 o 
   4   4   7       14.11       17.71      3.26 o 
   5   4   7      452.09      432.12     13.10 o 
   6   4   7      150.38      150.18      8.57 o 
   7   4   7      276.60      269.21     11.59 o 
   8   4   7       55.94       51.69     16.60 o 
   9   4   7       91.83      105.28      8.86 o 
 -13   5   7      129.29      127.16     14.83 o 
 -12   5   7      160.45      176.84     16.04 o 
 -11   5   7        3.08        4.97      7.52 o 
 -10   5   7      139.16      176.18      8.79 o 
  -9   5   7       67.06       98.48      6.87 o 
  -8   5   7      677.99      613.73     34.45 o 
  -7   5   7      383.52      372.28     12.28 o 
  -6   5   7     1018.70      935.93     50.17 o 
  -5   5   7       63.04       38.29      4.62 o 
  -4   5   7       86.94       97.63      6.01 o 
  -3   5   7      328.83      325.35     10.44 o 
  -2   5   7      691.23      680.74     24.48 o 
  -1   5   7        1.21        0.00      3.41 o 
   0   5   7     1041.27     1133.42     22.30 o 
   1   5   7     1514.76     1327.84     25.11 o 
   2   5   7     1305.31     1122.01     53.93 o 
   3   5   7      379.13      388.07     30.62 o 
   4   5   7       53.58       53.73      5.57 o 
   5   5   7      269.08      284.98     17.60 o 
   6   5   7      353.00      364.39     20.22 o 
   7   5   7      224.12      266.67     18.31 o 
   8   5   7       51.02       40.38     10.36 o 
   9   5   7       12.34       20.01      9.37 o 
 -13   6   7       45.46       47.12     10.93 o 
 -12   6   7       76.14       58.47     11.07 o 
 -11   6   7       12.69       25.33      9.22 o 
 -10   6   7      173.19      165.18      8.90 o 
  -9   6   7      473.83      405.91     13.30 o 
  -8   6   7       44.18       73.02     10.93 o 
  -7   6   7      276.15      290.00     15.33 o 
  -6   6   7        0.57        0.00      3.88 o 
  -5   6   7       34.03       29.84      4.75 o 
  -4   6   7       15.86       16.40      6.63 o 
  -3   6   7     1769.21     1652.09     29.12 o 
  -2   6   7      412.60      407.81     16.68 o 
  -1   6   7     1241.25     1148.79     31.29 o 
   0   6   7       28.66       12.11      4.36 o 
   1   6   7        1.40        1.72      3.68 o 
   2   6   7      613.03      672.78     17.92 o 
   3   6   7      339.23      383.38     20.12 o 
   4   6   7      599.98      624.33     16.65 o 
   5   6   7        6.75       10.15      7.73 o 
   6   6   7       17.48        5.32      7.52 o 
   7   6   7      193.66      220.19     17.24 o 
   8   6   7       20.24       13.55      9.15 o 
 -13   7   7       45.78       55.99     12.21 o 
 -12   7   7      124.88      138.87     15.33 o 
 -11   7   7       34.98       25.19      9.15 o 
 -10   7   7      523.00      592.50     16.91 o 
  -9   7   7      459.65      454.83     14.65 o 
  -8   7   7      256.05      242.55     17.35 o 
  -7   7   7        7.20        7.30      6.81 o 
  -6   7   7        6.36        0.00      4.11 o 
  -5   7   7      772.23      709.76     17.48 o 
  -4   7   7      170.83      158.06      8.50 o 
  -3   7   7      923.36      897.81     20.21 o 
  -2   7   7       22.64       22.28      6.63 o 
  -1   7   7      304.26      292.95     11.14 o 
   0   7   7      403.43      436.92     15.11 o 
   1   7   7      203.25      168.61      8.73 o 
   2   7   7       14.28       10.07      4.46 o 
   3   7   7      192.50      232.41     10.29 o 
   4   7   7       30.12       32.50      9.15 o 
   5   7   7        1.84        2.34      7.31 o 
   6   7   7       63.49       50.24     10.43 o 
   7   7   7      131.16      138.94     14.76 o 
 -13   8   7       11.38        4.04      9.08 o 
 -12   8   7        2.96        0.00      8.44 o 
 -11   8   7      105.19      137.24     14.33 o 
 -10   8   7      201.69      187.53     10.25 o 
  -9   8   7        0.12        6.32      9.72 o 
  -8   8   7      295.80      296.39     11.99 o 
  -7   8   7      172.59      175.39      9.28 o 
  -6   8   7      272.72      254.48     10.75 o 
  -5   8   7      393.27      378.15     12.85 o 
  -4   8   7      474.50      427.91     17.88 o 
  -3   8   7      409.77      381.22     18.20 o 
  -2   8   7     1184.98     1064.67     29.02 o 
  -1   8   7     1110.10     1112.15     24.15 o 
   0   8   7     1314.48     1204.41     44.60 o 
   1   8   7      309.78      364.28     25.83 o 
   2   8   7      179.31      202.58     10.09 o 
   3   8   7        4.86       11.71      4.78 o 
   4   8   7      227.28      194.86     15.97 o 
   5   8   7      269.27      288.46     19.94 o 
 -12   9   7        3.85        0.00      8.30 o 
 -11   9   7       81.40       89.20     13.20 o 
 -10   9   7        0.71        0.00      4.78 o 
  -9   9   7      174.08      195.16     10.47 o 
  -8   9   7      691.14      700.82     19.26 o 
  -7   9   7       48.85       53.14      5.97 o 
  -6   9   7      241.05      213.76     11.00 o 
  -5   9   7        8.21       11.03      5.61 o 
  -4   9   7        1.87        5.49      4.39 o 
  -3   9   7      638.92      630.14     17.55 o 
  -2   9   7       73.91       72.17      6.75 o 
  -1   9   7        2.23        0.00      4.11 o 
   0   9   7        0.64        6.41      4.34 o 
   1   9   7      173.84      209.85     10.57 o 
   2   9   7      121.70      139.99      8.99 o 
   3   9   7        0.05        1.16      6.07 o 
   4   9   7      503.79      546.12     27.60 o 
   5   9   7        1.44        0.00      7.03 o 
 -12  10   7       19.33       16.11      9.72 o 
 -11  10   7       63.77       64.79     12.49 o 
 -10  10   7        9.92        2.46      5.34 o 
  -9  10   7       80.70       90.14      7.87 o 
  -8  10   7      518.80      484.74     22.67 o 
  -7  10   7        0.75        4.64      4.72 o 
  -6  10   7      112.81      142.37      8.89 o 
  -5  10   7        6.61        3.92      4.05 o 
  -4  10   7       36.56       42.29      5.95 o 
  -3  10   7        2.96        6.07      7.77 o 
  -2  10   7       33.71       23.90      5.22 o 
  -1  10   7        3.58       12.05      4.72 o 
   0  10   7        2.69       11.60      4.62 o 
   1  10   7      278.96      326.88     13.46 o 
   2  10   7      104.08      123.52      8.89 o 
   3  10   7      219.35      221.69     11.29 o 
 -11  11   7        3.00        0.00      5.22 o 
 -10  11   7      194.81      237.57     12.13 o 
  -9  11   7        0.08        1.06      4.38 o 
  -8  11   7      556.17      563.57     17.88 o 
  -7  11   7       32.62       32.46      5.79 o 
  -6  11   7       99.86       94.94      7.90 o 
  -5  11   7      183.35      172.08     16.57 o 
  -4  11   7       11.12        6.82      4.41 o 
  -3  11   7       85.68       93.60     11.25 o 
  -2  11   7       72.16       94.38      7.80 o 
  -1  11   7      139.17      129.41      9.03 o 
   0  11   7      175.82      176.98     10.33 o 
   1  11   7      406.89      422.65     15.87 o 
   2  11   7       93.65       85.28      7.76 o 
  -9  12   7       39.59       54.18      6.77 o 
  -8  12   7      105.09      100.10      8.22 o 
  -7  12   7        0.26        0.00      4.38 o 
  -6  12   7       84.78       92.34      8.11 o 
  -5  12   7       77.54       96.52      8.20 o 
  -4  12   7      358.01      312.34     13.36 o 
  -3  12   7       10.09       12.53      8.91 o 
  -2  12   7       23.23       42.97     10.57 o 
  -1  12   7       93.14       89.25      7.81 o 
   0  12   7       32.93       42.65      7.20 o 
  -7  13   7       93.89      111.32     14.62 o 
  -6  13   7      102.46      130.79     10.89 o 
  -5  13   7        6.73       16.58      7.56 o 
  -4  13   7      130.34      157.37     15.40 o 
  -3  13   7        6.98       16.15      6.32 o 
   1 -17   8        9.74        3.19      6.10 o 
   2 -17   8        7.57        1.99      8.59 o 
   3 -17   8      316.51      419.67     23.56 o 
   4 -17   8        2.91        0.00      7.73 o 
   5 -17   8      138.62      184.43     15.54 o 
   6 -17   8       33.02       35.62      9.44 o 
   7 -17   8      344.22      315.21     19.44 o 
   8 -17   8       25.34       21.43      8.52 o 
  -1 -16   8        0.04        7.81      7.42 o 
   0 -16   8        0.95        6.01      7.73 o 
   1 -16   8       13.59       15.70      7.45 o 
   2 -16   8      140.72      150.91      9.34 o 
   3 -16   8      123.75      107.80      8.48 o 
   4 -16   8        6.00        6.24      6.67 o 
   5 -16   8      355.16      363.18     13.63 o 
   6 -16   8       86.88       98.96      7.97 o 
   7 -16   8        5.51       18.31      5.43 o 
   8 -16   8       26.12       30.04      6.19 o 
   9 -16   8       15.92       14.05      7.45 o 
  -3 -15   8       77.15       99.45      8.17 o 
  -2 -15   8      170.22      164.98      9.79 o 
  -1 -15   8        2.13        9.42     11.18 o 
   0 -15   8      119.26      137.46     10.32 o 
   1 -15   8       44.14       46.06      5.97 o 
   2 -15   8       81.77       93.92     10.75 o 
   3 -15   8     1868.16     1927.58     35.49 o 
   4 -15   8      594.58      596.69     17.33 o 
   5 -15   8      105.08      101.02     16.78 o 
   6 -15   8       51.90       46.32      6.12 o 
   7 -15   8       26.93       26.76      5.82 o 
   8 -15   8      149.74      151.37      9.02 o 
   9 -15   8        6.50        4.90      7.10 o 
  10 -15   8      295.33      287.08     13.00 o 
  11 -15   8       11.70        7.30      6.92 o 
  -4 -14   8        7.15        2.04      8.27 o 
  -3 -14   8       89.87       84.22      7.52 o 
  -2 -14   8      185.18      178.37      9.66 o 
  -1 -14   8        0.53        7.79      4.63 o 
   0 -14   8      634.47      623.77     17.44 o 
   1 -14   8      341.51      333.26     16.14 o 
   2 -14   8        3.39        1.89      4.63 o 
   3 -14   8       73.09       73.76      6.75 o 
   4 -14   8       38.27       28.89      5.16 o 
   5 -14   8      906.47      899.40     28.70 o 
   6 -14   8       97.41       97.15      7.32 o 
   7 -14   8      238.71      229.73     12.45 o 
   8 -14   8        7.60        9.64      4.93 o 
   9 -14   8       58.78       44.00      8.80 o 
  10 -14   8       17.76       29.29      5.82 o 
  11 -14   8        2.01        0.00      4.58 o 
  -5 -13   8       14.24       18.28      5.23 o 
  -4 -13   8       35.86       36.80      6.10 o 
  -3 -13   8        7.08        7.25      4.65 o 
  -2 -13   8      535.09      500.85     15.50 o 
  -1 -13   8      444.88      452.41     19.02 o 
   0 -13   8      428.31      456.19     14.24 o 
   1 -13   8     1664.87     1660.24     46.69 o 
   2 -13   8       22.49       27.71      5.14 o 
   3 -13   8      423.88      424.50     13.50 o 
   4 -13   8      236.48      223.69      9.91 o 
   5 -13   8     1237.17     1196.36     24.51 o 
   6 -13   8       44.34       43.28      7.42 o 
   7 -13   8      116.11      140.12      8.21 o 
   8 -13   8        9.79       17.15      4.91 o 
   9 -13   8      113.04      141.43     12.77 o 
  10 -13   8      310.36      263.85     12.42 o 
  11 -13   8       34.29       28.89      6.05 o 
  12 -13   8      207.52      192.21     11.15 o 
  -7 -12   8      236.30      239.78     17.60 o 
  -6 -12   8        0.12        3.91      4.92 o 
  -5 -12   8        7.73       10.27      4.96 o 
  -4 -12   8        9.99       11.79      6.88 o 
  -3 -12   8      424.03      421.03     14.00 o 
  -2 -12   8      711.41      709.19     18.26 o 
  -1 -12   8       21.91       14.96      4.75 o 
   0 -12   8       46.01       48.94      5.64 o 
   1 -12   8     3559.66     3545.09     68.02 o 
   2 -12   8      225.11      268.64     10.50 o 
   3 -12   8      489.90      515.79     14.33 o 
   4 -12   8      175.83      145.11      7.85 o 
   5 -12   8      413.11      439.78     15.93 o 
   6 -12   8      181.06      181.75      8.70 o 
   7 -12   8        8.32       11.80      4.36 o 
   8 -12   8        1.27        2.27      6.17 o 
   9 -12   8      636.02      648.59     26.18 o 
  10 -12   8      397.98      375.40     11.64 o 
  11 -12   8       36.86       39.28      5.11 o 
  12 -12   8      140.39      157.54      8.33 o 
  -7 -11   8      113.93      110.84     12.99 o 
  -6 -11   8        1.41        0.00      4.30 o 
  -5 -11   8      427.93      398.24     14.69 o 
  -4 -11   8        4.11       10.51      4.55 o 
  -3 -11   8      196.06      190.02     13.62 o 
  -2 -11   8     1061.31      960.77     21.25 o 
  -1 -11   8       22.72       31.22      9.51 o 
   0 -11   8     1586.51     1486.90     27.89 o 
   1 -11   8      174.70      149.45      7.90 o 
   2 -11   8      183.13      177.84      8.24 o 
   3 -11   8       36.33       33.58      5.25 o 
   4 -11   8      298.74      284.40     10.09 o 
   5 -11   8      185.82      187.13     14.58 o 
   6 -11   8      110.57      106.72      6.84 o 
   7 -11   8     1105.01     1030.82     24.09 o 
   8 -11   8       79.57       78.31      6.27 o 
   9 -11   8       56.05       86.86      9.08 o 
  10 -11   8       18.22       22.50      4.38 o 
  11 -11   8       12.55        5.16      3.76 o 
  12 -11   8        0.96        1.47      6.78 o 
  13 -11   8        0.15        0.00      4.79 o 
  -8 -10   8       40.37       65.99     11.57 o 
  -7 -10   8       19.82       25.33      9.37 o 
  -6 -10   8       15.67       23.39      5.25 o 
  -5 -10   8        6.46       13.30      5.61 o 
  -4 -10   8        6.00       12.12      4.59 o 
  -3 -10   8      535.50      489.54     14.23 o 
  -2 -10   8     1727.51     1829.14     31.81 o 
  -1 -10   8      320.09      298.10     10.41 o 
   0 -10   8      798.16      741.00     16.88 o 
   1 -10   8      546.81      565.30     14.27 o 
   2 -10   8      521.58      549.17     14.72 o 
   3 -10   8       34.49       35.01      4.51 o 
   4 -10   8      111.11       99.06      5.84 o 
   5 -10   8      428.88      461.25     12.50 o 
   6 -10   8        7.27        6.04      2.65 o 
   7 -10   8       81.37       85.56      4.72 o 
   8 -10   8        1.99        1.28      3.80 o 
   9 -10   8      325.27      306.67     10.21 o 
  10 -10   8        1.31        1.73      3.53 o 
  11 -10   8       41.20       54.91      5.36 o 
  12 -10   8      164.80      179.28     11.39 o 
  13 -10   8       87.76       79.01      7.60 o 
  -9  -9   8       10.18       17.10      9.51 o 
  -8  -9   8       13.55       15.04      8.94 o 
  -7  -9   8        0.93        0.00      3.92 o 
  -6  -9   8      107.64      111.89     13.38 o 
  -5  -9   8      945.93      877.27     20.26 o 
  -4  -9   8      365.52      374.82     12.30 o 
  -3  -9   8      174.22      126.92     12.03 o 
  -2  -9   8       61.44       55.69      5.31 o 
  -1  -9   8       30.23       26.45      6.63 o 
   0  -9   8      265.23      228.71     16.43 o 
   1  -9   8        1.24        0.00      5.22 o 
   2  -9   8     1766.48     1698.37     43.39 o 
   3  -9   8      124.22      159.63      6.92 o 
   4  -9   8      561.69      437.94     16.71 o 
   5  -9   8       43.09       53.11      5.48 o 
   6  -9   8      437.47      406.88      9.29 o 
   7  -9   8     1569.94     1520.86     21.87 o 
   8  -9   8      335.09      309.97     11.47 o 
   9  -9   8      103.15      107.75      6.92 o 
  10  -9   8      782.25      827.78     23.03 o 
  11  -9   8       25.74       31.55      4.92 o 
  12  -9   8      297.58      294.56     13.46 o 
  13  -9   8       10.48       10.10      6.17 o 
 -10  -8   8      282.82      302.58     20.65 o 
  -9  -8   8      103.95      109.35     13.55 o 
  -8  -8   8        1.03        1.49      7.81 o 
  -7  -8   8      275.07      268.43     11.02 o 
  -6  -8   8      487.01      525.77     14.96 o 
  -5  -8   8      692.00      785.84     18.45 o 
  -4  -8   8       23.85       15.21      4.35 o 
  -3  -8   8       48.67       36.94      4.80 o 
  -2  -8   8     2158.47     1954.41     31.86 o 
  -1  -8   8       73.91       95.25      8.52 o 
   0  -8   8      933.52      913.81     18.04 o 
   1  -8   8      738.71      926.13     24.06 o 
   2  -8   8     2094.46     2148.51     32.89 o 
   3  -8   8       22.91       14.78      2.31 o 
   4  -8   8      307.76      266.27      6.68 o 
   5  -8   8      429.62      522.49     10.16 o 
   6  -8   8      222.22      212.94      6.46 o 
   7  -8   8      722.13      696.69     12.78 o 
   8  -8   8       18.79       34.68      4.22 o 
   9  -8   8       42.53       60.56      5.34 o 
  10  -8   8        0.48        1.59      3.50 o 
  11  -8   8      320.98      338.22     13.83 o 
  12  -8   8        9.11        8.30      4.98 o 
  13  -8   8       35.60       45.27      6.52 o 
 -10  -7   8       66.97       65.43     11.71 o 
  -9  -7   8       18.08       22.07      9.08 o 
  -8  -7   8      183.91      163.49     13.70 o 
  -7  -7   8       16.73       20.38      4.63 o 
  -6  -7   8       48.84       24.74      4.75 o 
  -5  -7   8       41.88       18.62      4.41 o 
  -4  -7   8      402.93      275.14     31.26 o 
  -3  -7   8      154.48      160.43     15.29 o 
  -2  -7   8      745.88      775.27     16.51 o 
  -1  -7   8       88.04       60.35      4.57 o 
   0  -7   8       25.58       13.68      4.97 o 
   1  -7   8      895.41      887.64     17.17 o 
   2  -7   8       72.39       64.52      2.93 o 
   3  -7   8        0.98        9.89      2.08 o 
   4  -7   8      106.54       72.63      5.58 o 
   5  -7   8      100.06      134.08      4.85 o 
   6  -7   8     1351.71     1479.23     20.52 o 
   7  -7   8     1935.91     1984.57     44.42 o 
   8  -7   8        9.26        5.60      3.54 o 
   9  -7   8     1127.16     1081.94     19.81 o 
  10  -7   8       13.16        7.34      6.53 o 
  11  -7   8      121.47      109.49      8.33 o 
  12  -7   8      107.73      103.99      9.76 o 
  13  -7   8        0.49        1.08      4.44 o 
 -11  -6   8       72.61       82.81     11.50 o 
 -10  -6   8      243.31      228.78     16.75 o 
  -9  -6   8       37.22       35.34      8.16 o 
  -8  -6   8       14.63       20.72      7.17 o 
  -7  -6   8       50.92       65.71      6.24 o 
  -6  -6   8      256.71      341.91     12.17 o 
  -5  -6   8      892.92     1002.10     20.30 o 
  -4  -6   8        9.42       32.57      4.51 o 
  -3  -6   8     5545.91     5762.58     76.16 o 
  -2  -6   8        5.60        6.12      3.09 o 
  -1  -6   8        2.94        6.48      2.61 o 
   0  -6   8     2193.90     2194.92     32.89 o 
   1  -6   8       47.01       58.59      2.49 o 
   2  -6   8     5929.52     6631.16     68.11 o 
   3  -6   8        9.94        4.83      2.00 o 
   4  -6   8      594.59      671.93     11.23 o 
   5  -6   8       58.09       46.07      4.87 o 
   6  -6   8      771.88      764.46     20.77 o 
   7  -6   8      210.96      198.31      7.40 o 
   8  -6   8      138.59      149.52      7.01 o 
   9  -6   8      293.09      313.32     10.12 o 
  10  -6   8        1.18        0.00      4.23 o 
  11  -6   8        5.71        0.00      4.51 o 
  12  -6   8        0.41       10.39      4.76 o 
  13  -6   8       19.66       42.31      6.56 o 
 -11  -5   8       49.44       45.06      8.80 o 
 -10  -5   8      219.57      244.89     17.03 o 
  -9  -5   8      142.17      172.01     14.26 o 
  -8  -5   8      317.84      258.44     15.97 o 
  -7  -5   8       41.19       39.21      7.59 o 
  -6  -5   8      164.95      116.91      6.80 o 
  -5  -5   8      557.16      418.95     11.75 o 
  -4  -5   8      631.85      726.94     17.40 o 
  -3  -5   8      566.79      679.24     15.69 o 
  -2  -5   8       91.77       58.55      4.49 o 
  -1  -5   8      600.58      624.61     13.42 o 
   0  -5   8       12.21        7.87      5.11 o 
   1  -5   8     1267.06     1118.13     14.64 o 
   2  -5   8     1098.91     1170.93     15.60 o 
   3  -5   8      884.95      899.08     14.85 o 
   4  -5   8     4111.15     4007.75     44.10 o 
   5  -5   8      324.33      291.30      7.08 o 
   6  -5   8      889.34      807.45     25.11 o 
   7  -5   8     1059.36     1176.07     20.51 o 
   8  -5   8      692.28      769.08     15.51 o 
   9  -5   8      820.52      742.84     19.44 o 
  10  -5   8       41.74       47.14      6.30 o 
  11  -5   8        7.65        0.00      4.42 o 
  12  -5   8       93.05       97.46      8.50 o 
  13  -5   8        7.06       11.23      5.22 o 
 -12  -4   8       11.99       10.22      6.74 o 
 -11  -4   8       65.44      100.77     12.06 o 
 -10  -4   8        2.36        9.93      8.09 o 
  -9  -4   8      366.62      281.01     16.89 o 
  -8  -4   8      103.82      137.02      9.22 o 
  -7  -4   8      218.18      212.10      6.82 o 
  -6  -4   8     1265.31     1424.03     20.16 o 
  -5  -4   8       14.71       22.97      2.76 o 
  -4  -4   8      409.32      311.99      6.98 o 
  -3  -4   8     2420.53     2438.30     28.37 o 
  -2  -4   8       77.79      124.59      3.66 o 
  -1  -4   8      871.91     1027.37     14.92 o 
   0  -4   8        7.48        0.07      1.63 o 
   1  -4   8       26.19       25.00      2.32 o 
   2  -4   8     3478.17     3362.46     37.06 o 
   3  -4   8      349.86      347.67      8.67 o 
   4  -4   8      563.92      614.57     10.64 o 
   5  -4   8      590.90      694.09     11.77 o 
   6  -4   8      375.54      325.22      6.83 o 
   7  -4   8      192.23      180.27      9.48 o 
   8  -4   8      153.97      173.03      9.01 o 
   9  -4   8       37.78       40.61      5.66 o 
  10  -4   8        2.66        3.39      4.10 o 
  11  -4   8       80.69       93.51     11.25 o 
  12  -4   8        0.24        0.00      4.83 o 
 -12  -3   8       64.33       78.98     11.35 o 
 -11  -3   8      181.74      178.54     14.41 o 
 -10  -3   8      513.65      617.51     25.62 o 
  -9  -3   8      256.98      317.59     11.64 o 
  -8  -3   8      981.21      863.35     19.08 o 
  -7  -3   8      469.11      459.39     10.14 o 
  -6  -3   8     1137.09     1012.32     18.47 o 
  -5  -3   8      172.01      224.84      6.25 o 
  -4  -3   8      462.86      435.45      8.58 o 
  -3  -3   8     1388.16     1439.93     28.58 o 
  -2  -3   8        7.36        1.49      1.72 o 
  -1  -3   8      440.91      583.73     10.85 o 
   0  -3   8      350.97      448.26      7.80 o 
   1  -3   8      164.45      117.40      3.89 o 
   2  -3   8     1572.72     1504.08     18.90 o 
   3  -3   8     1045.86      946.79     17.26 o 
   4  -3   8     6130.60     6192.32     65.21 o 
   5  -3   8       26.80       28.98      4.32 o 
   6  -3   8     1195.54     1289.80     19.79 o 
   7  -3   8        3.76        2.06      3.01 o 
   8  -3   8       59.67       48.96      6.10 o 
   9  -3   8      178.06      161.84     10.01 o 
  10  -3   8        0.04        0.00      4.21 o 
  11  -3   8      155.83      152.62      9.78 o 
  12  -3   8       65.00       74.61      7.84 o 
 -12  -2   8      164.20      145.75     13.62 o 
 -11  -2   8      201.66      202.17     15.11 o 
 -10  -2   8     1410.79     1267.67     26.20 o 
  -9  -2   8      300.90      368.25     12.40 o 
  -8  -2   8      791.18      792.61     14.98 o 
  -7  -2   8      622.35      538.15     11.31 o 
  -6  -2   8     1767.53     1743.61     23.35 o 
  -5  -2   8      438.03      451.35     14.79 o 
  -4  -2   8        3.18       10.70      2.36 o 
  -3  -2   8     3022.96     3272.21     36.17 o 
  -2  -2   8     1616.37     1795.58     21.58 o 
  -1  -2   8      514.18      469.06      8.14 o 
   0  -2   8     2592.46     2578.22     28.95 o 
   1  -2   8     1966.03     2301.31     26.47 o 
   2  -2   8     4368.48     4779.49     50.51 o 
   3  -2   8       54.66       77.37      3.53 o 
   4  -2   8        4.83        1.75      5.00 o 
   5  -2   8      513.51      541.05      9.73 o 
   6  -2   8      117.25      104.64      5.38 o 
   7  -2   8        4.10       19.11      4.52 o 
   8  -2   8       40.99       50.40      5.84 o 
   9  -2   8        1.25        6.34      4.50 o 
  10  -2   8      153.35      171.37     10.01 o 
  11  -2   8      254.85      290.88     13.29 o 
  12  -2   8        1.48        1.98      4.80 o 
 -13  -1   8        6.19       16.68      7.66 o 
 -12  -1   8        1.17        2.13      5.53 o 
 -11  -1   8      133.32      148.58     15.82 o 
 -10  -1   8      157.67      204.88      9.72 o 
  -9  -1   8      377.92      272.41     10.57 o 
  -8  -1   8       10.97       16.22      3.45 o 
  -7  -1   8        9.50       14.68      3.28 o 
  -6  -1   8       18.11       30.10      3.04 o 
  -5  -1   8     1617.70     1569.32     20.59 o 
  -4  -1   8     3562.65     3872.14     42.47 o 
  -3  -1   8       27.09       73.36      3.68 o 
  -2  -1   8      123.20      110.12      4.81 o 
  -1  -1   8      297.07      411.80      7.62 o 
   0  -1   8     1178.69     1482.87     18.52 o 
   1  -1   8     4053.38     3981.90     42.72 o 
   2  -1   8       49.41       79.44      3.52 o 
   3  -1   8       10.00        6.28      2.02 o 
   4  -1   8      264.35      241.44      5.53 o 
   5  -1   8       31.71       30.56      2.87 o 
   6  -1   8      236.90      277.30     13.09 o 
   7  -1   8        2.65        1.03      3.98 o 
   8  -1   8      173.15      158.44      8.90 o 
   9  -1   8        4.55       18.27      5.25 o 
  10  -1   8        3.33        1.96      6.63 o 
  11  -1   8      152.14      110.44      8.92 o 
  12  -1   8        3.89        5.27      5.06 o 
 -13   0   8       76.92       76.02     11.21 o 
 -12   0   8        0.81        0.30      4.97 o 
 -11   0   8       68.08       64.82      6.87 o 
 -10   0   8      162.99      108.48      7.60 o 
  -9   0   8      103.31       72.36      4.87 o 
  -8   0   8       37.25       57.89      4.11 o 
  -7   0   8      320.35      301.31      8.34 o 
  -6   0   8      183.00      197.09      5.97 o 
  -5   0   8     1702.87     1830.04     26.03 o 
  -4   0   8      465.25      487.19      9.05 o 
  -3   0   8        3.93        0.00      1.97 o 
  -2   0   8     4979.43     5364.33     55.97 o 
  -1   0   8     4546.21     4795.39     50.48 o 
   0   0   8       16.71       64.91      3.26 o 
   1   0   8      601.56      567.14      9.59 o 
   2   0   8      803.20      730.24     11.66 o 
   3   0   8       10.02        5.04      2.04 o 
   4   0   8      300.80      271.02      6.04 o 
   5   0   8       48.12       41.92      3.40 o 
   6   0   8       14.71       21.00      4.33 o 
   7   0   8      130.16      117.66      7.74 o 
   8   0   8        0.65        3.20      4.49 o 
   9   0   8      290.17      269.42     12.05 o 
  10   0   8        0.76       13.56      6.60 o 
  11   0   8      334.66      297.49     29.84 o 
 -13   1   8       84.51       76.95      7.79 o 
 -12   1   8       20.07       17.67      9.72 o 
 -11   1   8      316.68      364.54     15.75 o 
 -10   1   8      569.42      581.22     16.23 o 
  -9   1   8        0.56        0.79      2.90 o 
  -8   1   8      181.65      166.41     15.19 o 
  -7   1   8      436.17      401.67      9.06 o 
  -6   1   8      148.02      112.54      4.69 o 
  -5   1   8      183.74      203.20      5.81 o 
  -4   1   8        3.81       11.77      2.35 o 
  -3   1   8     3371.50     3683.92     40.37 o 
  -2   1   8     1737.73     1880.65     22.69 o 
  -1   1   8      628.79      617.41      9.94 o 
   0   1   8      171.18      163.20      4.74 o 
   1   1   8      160.70      164.77      5.64 o 
   2   1   8      183.30      128.39      3.89 o 
   3   1   8        1.22        4.36      3.14 o 
   4   1   8      524.22      488.34     10.20 o 
   5   1   8       20.39       23.22      7.88 o 
   6   1   8     1816.53     1785.58     31.61 o 
   7   1   8     1210.55     1157.09     24.46 o 
   8   1   8     1494.00     1501.85     30.14 o 
   9   1   8      198.42      198.57     10.72 o 
  10   1   8       63.78       53.27      7.63 o 
  11   1   8      214.50      221.55     17.95 o 
 -13   2   8      113.77      104.91      8.53 o 
 -12   2   8       13.33       13.09      5.41 o 
 -11   2   8      362.88      322.39     12.52 o 
 -10   2   8       35.56       20.47      4.99 o 
  -9   2   8      191.66      146.14      6.15 o 
  -8   2   8      686.86      665.25     14.65 o 
  -7   2   8        2.50        9.56      2.84 o 
  -6   2   8      866.83      898.50     14.75 o 
  -5   2   8      230.56      242.25      6.49 o 
  -4   2   8     1595.13     1629.27     20.86 o 
  -3   2   8        0.72        2.18      2.11 o 
  -2   2   8     2428.16     2363.98     27.42 o 
  -1   2   8     2723.02     2707.01     30.93 o 
   0   2   8      119.77      118.73      6.00 o 
   1   2   8       23.73       13.40      2.14 o 
   2   2   8      208.41      161.05      5.31 o 
   3   2   8        6.87       17.87      2.96 o 
   4   2   8       73.68       93.86      4.68 o 
   5   2   8       35.71       49.54      5.72 o 
   6   2   8     2677.10     2669.02     48.40 o 
   7   2   8      124.63      129.98      8.55 o 
   8   2   8      371.97      396.37     18.02 o 
   9   2   8      348.87      369.09     25.79 o 
  10   2   8        5.27        8.23      6.63 o 
 -13   3   8       30.11       41.16     10.50 o 
 -12   3   8       32.99       30.23     10.22 o 
 -11   3   8      602.50      586.00     26.26 o 
 -10   3   8       52.87       79.09      6.43 o 
  -9   3   8      205.89      230.23      7.45 o 
  -8   3   8        2.54        3.46      3.81 o 
  -7   3   8       78.85       57.06      5.25 o 
  -6   3   8      898.56      808.73     17.50 o 
  -5   3   8       82.67      110.16      6.04 o 
  -4   3   8     1346.28     1316.80     23.64 o 
  -3   3   8      298.18      218.89      8.25 o 
  -2   3   8        2.82       14.18      3.55 o 
  -1   3   8        1.12        5.20      2.21 o 
   0   3   8      389.87      450.87      9.38 o 
   1   3   8       23.76       19.70      3.67 o 
   2   3   8       41.92       56.32      4.86 o 
   3   3   8      165.94      134.24      5.44 o 
   4   3   8      237.20      214.15      6.89 o 
   5   3   8     1278.95     1286.72     25.14 o 
   6   3   8        6.84       15.06      5.22 o 
   7   3   8      113.57      131.27      8.78 o 
   8   3   8      259.62      253.39     13.62 o 
   9   3   8       12.48       20.61      6.27 o 
 -13   4   8       37.37       20.58      9.72 o 
 -12   4   8        0.04        1.84      8.23 o 
 -11   4   8      319.12      246.59     17.46 o 
 -10   4   8       14.35       19.54      5.03 o 
  -9   4   8      266.77      279.15     10.61 o 
  -8   4   8      103.13      110.34     14.65 o 
  -7   4   8      447.30      524.94     21.15 o 
  -6   4   8      583.62      610.81     15.29 o 
  -5   4   8       22.77       18.60      3.79 o 
  -4   4   8      778.48      739.24     58.97 o 
  -3   4   8      252.56      273.76      9.52 o 
  -2   4   8      928.88      864.02     18.24 o 
  -1   4   8      980.15      933.79     22.60 o 
   0   4   8      116.95      130.14      7.23 o 
   1   4   8      684.76      672.33     16.22 o 
   2   4   8     1155.07     1081.39     29.20 o 
   3   4   8     2023.52     2179.60     35.78 o 
   4   4   8        4.23        6.36      6.46 o 
   5   4   8       18.52       10.50      7.03 o 
   6   4   8       55.69       46.83      9.72 o 
   7   4   8      747.22      720.12     30.02 o 
   8   4   8        8.82        0.07      8.16 o 
   9   4   8      149.62      157.39     16.18 o 
 -13   5   8       29.29       33.00     10.57 o 
 -12   5   8       53.14       60.60     11.50 o 
 -11   5   8      126.21      155.62     14.97 o 
 -10   5   8       78.80      114.57      7.64 o 
  -9   5   8       30.98       18.99      4.90 o 
  -8   5   8      383.73      414.95     13.18 o 
  -7   5   8       26.11       36.76      5.13 o 
  -6   5   8     1157.40     1072.15     22.17 o 
  -5   5   8      259.71      266.34     17.35 o 
  -4   5   8        3.09        0.00      4.00 o 
  -3   5   8      879.08      845.51     18.73 o 
  -2   5   8      353.08      357.51     11.59 o 
  -1   5   8     1750.04     1645.38     39.60 o 
   0   5   8     1621.18     1601.26     28.87 o 
   1   5   8      188.19      197.59     11.96 o 
   2   5   8      534.75      547.08     15.13 o 
   3   5   8       83.59       74.30      7.81 o 
   4   5   8      242.84      228.17      9.66 o 
   5   5   8      949.58      958.62     33.92 o 
   6   5   8       28.06       13.55      7.52 o 
   7   5   8        3.05        4.68      8.02 o 
   8   5   8       55.17       53.43     11.07 o 
 -13   6   8       94.34      120.28     14.90 o 
 -12   6   8       23.06       35.55     10.43 o 
 -11   6   8      142.42      150.58     14.97 o 
 -10   6   8        1.17        1.46      4.75 o 
  -9   6   8      115.58      119.14      8.03 o 
  -8   6   8      466.92      406.55     13.51 o 
  -7   6   8      273.25      322.38     11.80 o 
  -6   6   8        3.86        7.80     10.79 o 
  -5   6   8      582.28      578.09     15.56 o 
  -4   6   8       59.47       46.02      5.58 o 
  -3   6   8      793.27      778.10     30.97 o 
  -2   6   8      623.02      623.47     21.71 o 
  -1   6   8     1394.25     1286.38     29.80 o 
   0   6   8      740.23      797.95     19.18 o 
   1   6   8      654.48      677.74     17.57 o 
   2   6   8      249.14      230.33     11.82 o 
   3   6   8      135.56      138.59      8.20 o 
   5   6   8       17.96        3.19      6.53 o 
   6   6   8      286.68      281.08     19.02 o 
   7   6   8       47.05       63.30     11.71 o 
 -13   7   8       51.89       55.85     11.99 o 
 -12   7   8       78.46       87.21     12.70 o 
 -11   7   8      156.93      174.64     15.75 o 
 -10   7   8       18.93       42.79      7.73 o 
  -9   7   8     1145.17     1139.11     43.43 o 
  -8   7   8       40.99       31.67      5.86 o 
  -7   7   8      386.86      351.81     30.90 o 
  -6   7   8       27.20       21.18     11.14 o 
  -5   7   8      288.84      306.33     15.47 o 
  -4   7   8      540.51      468.45     15.58 o 
  -3   7   8      440.19      407.44     13.22 o 
  -2   7   8      130.32      129.06      8.13 o 
  -1   7   8      683.37      705.73     18.23 o 
   0   7   8        3.63        0.42     10.32 o 
   1   7   8      416.67      424.94     14.09 o 
   2   7   8      660.76      608.56     17.31 o 
   3   7   8       81.52       70.54      6.61 o 
   4   7   8       21.71       24.91      9.15 o 
   6   7   8       49.52       43.43     10.43 o 
 -12   8   8      139.61      130.36     15.54 o 
 -11   8   8        2.03       21.93      9.08 o 
 -10   8   8       19.93       20.11      5.67 o 
  -9   8   8      655.85      704.35     37.96 o 
  -8   8   8        2.76        0.00      4.81 o 
  -7   8   8       73.93       67.27      6.87 o 
  -6   8   8      158.58      138.61      8.59 o 
  -5   8   8       47.48       70.53      6.72 o 
  -4   8   8      478.76      487.43     36.15 o 
  -3   8   8      205.07      186.63     20.26 o 
  -2   8   8       30.38       20.46      4.80 o 
  -1   8   8      346.49      295.51     12.03 o 
   0   8   8       53.95       53.87     13.23 o 
   1   8   8      331.37      355.95     13.48 o 
   2   8   8        6.99        4.21      5.68 o 
   3   8   8      295.95      318.75     12.93 o 
   4   8   8       22.37       38.46      9.86 o 
   5   8   8       36.08       31.29      8.52 o 
 -12   9   8        2.28        5.04      8.87 o 
 -11   9   8        0.39        2.04      5.52 o 
 -10   9   8        2.77       10.46      5.62 o 
  -9   9   8      160.09      186.46     10.55 o 
  -8   9   8        9.30       18.40      5.69 o 
  -7   9   8      130.87      143.04      9.15 o 
  -6   9   8      274.35      278.16     13.73 o 
  -5   9   8       29.65       33.36      7.84 o 
  -4   9   8       69.57       60.85      6.52 o 
  -3   9   8       34.14       43.62      5.72 o 
  -2   9   8        1.80        5.45      4.60 o 
  -1   9   8      142.34      164.91     11.11 o 
   0   9   8       18.77       16.16      5.08 o 
   1   9   8        6.94       15.65      5.01 o 
   2   9   8      259.83      263.90     12.29 o 
   3   9   8       56.27       46.82      6.44 o 
   4   9   8       47.17       55.70     10.50 o 
 -11  10   8      138.59      134.28      9.86 o 
 -10  10   8       23.10       25.04      6.73 o 
  -9  10   8      140.55      153.97      9.98 o 
  -8  10   8       19.06       10.30      5.47 o 
  -7  10   8       71.70       88.88      7.41 o 
  -6  10   8       10.87        6.45      4.51 o 
  -5  10   8        8.44       17.14      5.27 o 
  -4  10   8       33.87       26.48      5.30 o 
  -3  10   8        0.22        0.32      5.36 o 
  -2  10   8      636.41      593.12     18.34 o 
  -1  10   8      107.04       84.66     10.86 o 
   0  10   8      762.77      807.88     22.05 o 
   1  10   8      308.28      370.85     14.77 o 
   2  10   8      172.82      193.13     10.91 o 
   3  10   8       86.37       87.07     12.42 o 
 -10  11   8       85.50      106.11      9.17 o 
  -9  11   8      192.37      206.91     13.66 o 
  -8  11   8       35.28       51.59      6.63 o 
  -7  11   8      191.82      178.94     10.26 o 
  -6  11   8       52.59       58.34      6.87 o 
  -5  11   8      168.64      150.30      9.71 o 
  -4  11   8        0.84        0.04      4.18 o 
  -3  11   8      172.47      202.05     12.81 o 
  -2  11   8      114.49      130.83     18.88 o 
  -1  11   8        0.99        2.41      4.53 o 
   0  11   8       17.85        8.84      4.87 o 
   1  11   8      102.66      123.45      9.08 o 
  -8  12   8        1.22        3.73      6.88 o 
  -7  12   8       64.00       70.11      7.30 o 
  -6  12   8       39.56       35.31      6.05 o 
  -5  12   8       70.58       64.94      8.94 o 
  -4  12   8        7.67       20.17      4.77 o 
  -3  12   8       22.35       20.74      5.04 o 
  -2  12   8       25.40       29.91     15.04 o 
   1 -17   9        2.55        8.49      5.07 o 
   2 -17   9       47.26       71.20      9.97 o 
   3 -17   9      172.91      202.73     11.21 o 
   4 -17   9      115.01      119.84      9.04 o 
   5 -17   9       38.95       58.84     14.94 o 
   6 -17   9       99.64       80.49      8.30 o 
   7 -17   9      202.00      210.76     11.39 o 
   8 -17   9       26.08       28.93      6.67 o 
  -1 -16   9       65.44       55.60      6.85 o 
   0 -16   9        1.10        0.00      4.64 o 
   1 -16   9       69.91       43.68      5.97 o 
   2 -16   9      501.48      449.40     17.63 o 
   3 -16   9        9.68       10.23      5.82 o 
   4 -16   9      647.44      608.64     18.09 o 
   5 -16   9        6.91        8.52      5.31 o 
   6 -16   9      105.82      106.38      8.31 o 
   7 -16   9        0.47        0.85      5.37 o 
   8 -16   9        5.01        2.80      5.59 o 
   9 -16   9       29.33       40.87      9.30 o 
  -3 -15   9      385.51      377.30     14.45 o 
  -2 -15   9       40.58       45.05      6.34 o 
  -1 -15   9      295.63      311.52     12.83 o 
   0 -15   9       77.15       93.79      7.58 o 
   1 -15   9       12.88        6.69      4.49 o 
   2 -15   9     1324.09     1386.56     28.78 o 
   3 -15   9      202.28      231.27     11.26 o 
   4 -15   9      323.21      345.33     13.24 o 
   5 -15   9       74.80      100.33      9.01 o 
   6 -15   9       27.72       22.80      5.70 o 
   7 -15   9      329.03      385.94     13.97 o 
   8 -15   9       75.85       65.90      7.04 o 
   9 -15   9       46.23       43.29      9.51 o 
  -4 -14   9       64.71       58.20      8.37 o 
  -3 -14   9      148.61      159.52      9.58 o 
  -2 -14   9      271.77      271.64     16.14 o 
  -1 -14   9       58.58       55.92      6.35 o 
   0 -14   9       82.24      118.65      8.15 o 
   1 -14   9      801.18      763.03     19.59 o 
   2 -14   9      460.06      474.11     33.71 o 
   3 -14   9       22.21       21.07      6.21 o 
   4 -14   9      114.15       98.01      7.53 o 
   5 -14   9      146.08      153.57      8.72 o 
   6 -14   9      354.59      383.87     19.90 o 
   7 -14   9       20.69       17.01      5.14 o 
   8 -14   9        0.38        4.48      4.67 o 
   9 -14   9       29.64       25.62      8.16 o 
  10 -14   9       59.65       74.56      7.60 o 
  11 -14   9      117.39      128.41      9.49 o 
  -5 -13   9       53.52       57.50      6.90 o 
  -4 -13   9       39.99       46.89      8.20 o 
  -3 -13   9       14.25       15.05      8.09 o 
  -2 -13   9       14.25       12.45      4.82 o 
  -1 -13   9     1033.94     1012.00     23.07 o 
   0 -13   9      167.96      160.71      8.96 o 
   1 -13   9      663.87      681.12     17.89 o 
   2 -13   9        4.51        0.00      4.17 o 
   3 -13   9       86.63       88.95      7.98 o 
   4 -13   9      798.89      783.66     18.94 o 
   5 -13   9       36.12       30.77      5.31 o 
   6 -13   9      992.56      979.93     22.00 o 
   7 -13   9        3.02        0.00      4.37 o 
   8 -13   9        3.85        0.00      6.32 o 
   9 -13   9      798.11      764.25     29.66 o 
  10 -13   9      102.72      117.58      9.79 o 
  11 -13   9      789.25      812.01     23.03 o 
  12 -13   9        1.21        0.00      5.02 o 
  -6 -12   9      288.29      330.26     13.60 o 
  -5 -12   9        4.33        0.66      4.84 o 
  -4 -12   9      101.18      106.43      8.48 o 
  -3 -12   9      402.74      407.25     13.95 o 
  -2 -12   9      356.53      325.02     12.14 o 
  -1 -12   9     1507.31     1510.03     28.92 o 
   0 -12   9      950.95      938.69     21.04 o 
   1 -12   9      120.62      110.29      7.59 o 
   2 -12   9      341.40      369.24     37.01 o 
   3 -12   9      160.76      140.39      7.83 o 
   4 -12   9      115.83      113.18      7.22 o 
   5 -12   9       27.37       19.21      4.76 o 
   6 -12   9      821.96      790.37     42.15 o 
   7 -12   9        8.10        0.37      4.51 o 
   8 -12   9      148.88      165.48     13.41 o 
   9 -12   9        0.40        4.12      6.74 o 
  10 -12   9      127.64      122.70      9.26 o 
  11 -12   9        1.19        0.00      5.19 o 
  12 -12   9       15.24       17.62      5.94 o 
  -7 -11   9       13.17       16.60      7.88 o 
  -6 -11   9      224.29      203.03     10.46 o 
  -5 -11   9      104.26      106.34      7.91 o 
  -4 -11   9       58.31       50.62      6.02 o 
  -3 -11   9      220.41      200.97      9.67 o 
  -2 -11   9      180.48      170.13     11.50 o 
  -1 -11   9     1189.86     1128.57     23.35 o 
   0 -11   9      136.55      151.14      8.05 o 
   1 -11   9       98.75       95.58      6.82 o 
   2 -11   9      226.18      214.82      9.13 o 
   3 -11   9      101.18       80.96      6.02 o 
   4 -11   9      419.05      398.97     12.12 o 
   5 -11   9       93.59       90.27      6.54 o 
   6 -11   9     1785.00     1770.71     30.95 o 
   7 -11   9       27.34       23.91      4.84 o 
   8 -11   9      347.38      333.45     18.38 o 
   9 -11   9       89.76      104.10     10.15 o 
  10 -11   9       37.86       46.09      4.94 o 
  11 -11   9        2.43        0.00      3.91 o 
  12 -11   9       33.80       29.13      4.83 o 
  -8 -10   9       83.29      107.51     13.27 o 
  -7 -10   9        5.07        0.21      5.89 o 
  -6 -10   9      220.90      242.37     18.59 o 
  -5 -10   9      131.06      133.28      8.29 o 
  -4 -10   9       14.54       30.24      5.16 o 
  -3 -10   9      401.09      380.34     12.54 o 
  -2 -10   9      678.26      595.42     15.71 o 
  -1 -10   9      651.98      572.31     27.07 o 
   0 -10   9      516.17      467.81     13.20 o 
   1 -10   9      391.11      362.57     16.29 o 
   2 -10   9       91.94       94.37      6.10 o 
   3 -10   9       49.43       53.33      5.19 o 
   4 -10   9      731.71      724.89     67.31 o 
   5 -10   9      158.72      191.50     12.21 o 
   6 -10   9       11.18       10.42      3.60 o 
   7 -10   9      100.07      105.77      5.22 o 
   8 -10   9       16.63       21.64      4.53 o 
   9 -10   9      125.42      125.46      6.93 o 
  10 -10   9      132.08      144.99      7.69 o 
  11 -10   9      541.46      541.14     14.49 o 
  12 -10   9       90.50       98.32      8.44 o 
  13 -10   9       29.28       36.67      8.76 o 
  -9  -9   9       56.91       34.91     10.29 o 
  -8  -9   9      134.97      140.57     13.62 o 
  -7  -9   9        0.12        0.00      9.33 o 
  -6  -9   9      371.63      355.05     12.71 o 
  -5  -9   9        1.34        6.36      4.27 o 
  -4  -9   9      380.98      329.11     11.73 o 
  -3  -9   9       19.61        5.67      4.11 o 
  -2  -9   9       20.75       38.75      7.06 o 
  -1  -9   9      343.87      337.36     17.56 o 
   0  -9   9       23.24       18.65      3.88 o 
   1  -9   9     1264.78     1215.13     22.68 o 
   2  -9   9       88.50       82.52      5.64 o 
   3  -9   9     2749.10     2720.30     57.34 o 
   4  -9   9       74.90       91.83      5.67 o 
   5  -9   9      415.44      341.85     10.57 o 
   6  -9   9     1418.62     1288.37     19.29 o 
   7  -9   9        1.46        1.20      2.72 o 
   8  -9   9      779.85      783.89     19.22 o 
   9  -9   9      464.04      488.46     12.85 o 
  10  -9   9       37.90       35.47      4.84 o 
  11  -9   9      282.24      286.98     10.54 o 
  12  -9   9        6.01        3.07      6.24 o 
  13  -9   9      124.20      125.89      9.34 o 
 -10  -8   9        9.22       14.41      9.65 o 
  -9  -8   9      179.46      202.88     16.11 o 
  -8  -8   9       19.38       17.31      7.88 o 
  -7  -8   9        0.62        4.86      4.15 o 
  -6  -8   9      284.25      302.32     33.10 o 
  -5  -8   9        3.29        7.73      4.05 o 
  -4  -8   9      582.58      614.56     15.77 o 
  -3  -8   9       18.97       29.73      4.80 o 
  -2  -8   9       17.31       42.65      4.98 o 
  -1  -8   9     1418.08     1160.85     31.36 o 
   0  -8   9      116.51      114.24      6.15 o 
   1  -8   9      428.50      429.53     11.52 o 
   2  -8   9       21.80       24.83      3.70 o 
   3  -8   9      228.00      237.51      9.40 o 
   4  -8   9        0.88        7.35      2.34 o 
   5  -8   9        5.88        6.94      2.42 o 
   6  -8   9      124.96      171.23      5.95 o 
   7  -8   9       66.56       74.03      5.89 o 
   8  -8   9     1288.97     1243.17     40.09 o 
   9  -8   9       97.54      110.19      6.42 o 
  10  -8   9       42.09       45.27      5.48 o 
  11  -8   9       35.70       49.83      6.48 o 
  12  -8   9       12.08       11.42      4.69 o 
  13  -8   9      463.68      486.22     17.87 o 
 -10  -7   9       83.27      107.44     12.35 o 
  -9  -7   9      103.72       86.29     10.72 o 
  -8  -7   9       79.97       86.50     10.93 o 
  -7  -7   9        5.39        5.03      4.04 o 
  -6  -7   9       31.61       30.19      5.39 o 
  -5  -7   9       59.21       48.29      5.37 o 
  -4  -7   9       30.03       15.51      4.16 o 
  -3  -7   9      306.11      241.33     27.75 o 
  -2  -7   9        7.89       10.15      5.22 o 
  -1  -7   9     1576.42     1777.06     46.83 o 
   0  -7   9      915.04      842.92     21.96 o 
   1  -7   9       84.79       58.44      6.39 o 
   2  -7   9       25.29       37.80      3.77 o 
   3  -7   9     2031.59     1898.78     23.59 o 
   4  -7   9      946.20     1016.32     15.23 o 
   5  -7   9     1768.15     1703.52     22.68 o 
   6  -7   9       94.47       71.96      4.03 o 
   7  -7   9      188.61      158.25      8.00 o 
   8  -7   9     2460.18     2469.33     46.39 o 
   9  -7   9       11.39       10.27      3.69 o 
  10  -7   9       94.82      102.10      6.67 o 
  11  -7   9      163.90      183.90     10.48 o 
  12  -7   9       33.55       30.72      5.65 o 
  13  -7   9      162.47      184.14     11.34 o 
 -11  -6   9       83.15       98.99     11.92 o 
 -10  -6   9      115.80      143.84     13.70 o 
  -9  -6   9      405.52      467.78     22.85 o 
  -8  -6   9       31.48       31.69      4.96 o 
  -7  -6   9        6.90        7.47      4.40 o 
  -6  -6   9       55.76       82.05      6.78 o 
  -5  -6   9      361.85      337.12     11.11 o 
  -4  -6   9     2158.43     2244.86     50.03 o 
  -3  -6   9      269.94      285.63      9.56 o 
  -2  -6   9     2511.10     2273.62     36.86 o 
  -1  -6   9     2087.57     1924.60     30.63 o 
   0  -6   9      294.50      323.31      9.48 o 
   1  -6   9      858.29      851.05     27.11 o 
   2  -6   9       70.62       83.54      3.48 o 
   3  -6   9     1969.18     2166.53     26.20 o 
   4  -6   9     1070.67     1044.86     15.54 o 
   5  -6   9       51.13       69.15      3.85 o 
   6  -6   9      183.03      210.50     15.71 o 
   7  -6   9      225.36      246.46     29.13 o 
   8  -6   9       74.29       71.06      5.38 o 
   9  -6   9      238.29      220.81      9.50 o 
  10  -6   9        1.52        7.38      4.86 o 
  11  -6   9       38.32       43.29      6.48 o 
  12  -6   9      176.99      205.19     11.66 o 
 -11  -5   9        0.60        0.21      7.38 o 
 -10  -5   9       15.99        9.08      7.88 o 
  -9  -5   9      323.76      281.43     17.46 o 
  -8  -5   9       18.32       25.56      4.87 o 
  -7  -5   9       17.33       36.89      4.74 o 
  -6  -5   9      352.34      244.96      9.35 o 
  -5  -5   9        1.10        0.00      3.83 o 
  -4  -5   9     1418.46     1294.74     23.71 o 
  -3  -5   9      892.22      963.09     19.06 o 
  -2  -5   9      202.02      169.18      7.12 o 
  -1  -5   9      150.46      146.97      6.35 o 
   0  -5   9      207.97      310.13      6.15 o 
   1  -5   9      912.88      851.44     12.67 o 
   2  -5   9       36.58       31.62      2.66 o 
   3  -5   9     3723.42     3719.21     41.36 o 
   4  -5   9        0.28        1.03      2.14 o 
   5  -5   9      457.38      433.75      9.11 o 
   6  -5   9     1350.28     1293.71     18.79 o 
   7  -5   9       39.50       51.39      4.83 o 
   8  -5   9      560.72      612.69     13.95 o 
   9  -5   9       99.46      116.81      7.99 o 
  10  -5   9       64.91       66.14      6.82 o 
  11  -5   9       35.05       54.49      7.00 o 
  12  -5   9        7.97       11.58      5.27 o 
 -12  -4   9        8.38       11.14      7.66 o 
 -11  -4   9        6.31        7.38      7.81 o 
 -10  -4   9       58.56       69.75     10.86 o 
  -9  -4   9     1260.97     1204.64     37.33 o 
  -8  -4   9      444.87      383.79     12.28 o 
  -7  -4   9      255.51      317.23     11.67 o 
  -6  -4   9        7.61       18.80      4.08 o 
  -5  -4   9       26.62       26.34      3.05 o 
  -4  -4   9     2237.21     2278.80     38.64 o 
  -3  -4   9      449.98      418.30     14.35 o 
  -2  -4   9       28.94       36.31      2.52 o 
  -1  -4   9      125.53      105.94      8.01 o 
   0  -4   9      185.52      199.24      5.85 o 
   1  -4   9     3845.60     4412.02     47.38 o 
   2  -4   9       26.52       12.76      2.38 o 
   3  -4   9     2634.94     2774.90     32.39 o 
   4  -4   9       69.96       84.97      4.13 o 
   5  -4   9       34.38       23.35      2.84 o 
   6  -4   9      139.30      142.67      6.37 o 
   7  -4   9       89.71       90.30      5.58 o 
   8  -4   9       28.92       26.71      4.09 o 
   9  -4   9        6.92       12.33      4.74 o 
  10  -4   9      208.53      228.05     12.81 o 
  11  -4   9        0.42        5.67      4.62 o 
  12  -4   9       76.25      115.00     18.66 o 
 -12  -3   9       20.61       15.19      8.16 o 
 -11  -3   9      185.56      195.57     15.54 o 
 -10  -3   9      151.45      133.41     13.06 o 
  -9  -3   9     1973.40     2008.63     51.31 o 
  -8  -3   9      204.68      249.40     14.01 o 
  -7  -3   9      776.01      621.27     18.18 o 
  -6  -3   9       77.62       58.98      3.96 o 
  -5  -3   9      110.88      137.48      5.19 o 
  -4  -3   9       56.36       78.30      3.83 o 
  -3  -3   9       89.41       85.91      3.85 o 
  -2  -3   9     1903.64     1943.30     28.13 o 
  -1  -3   9      117.07      129.00      4.88 o 
   0  -3   9      170.13      201.57      5.26 o 
   1  -3   9       21.20       42.75      2.74 o 
   2  -3   9        2.99        0.00      1.96 o 
   3  -3   9     1478.16     1493.13     19.62 o 
   4  -3   9      513.00      503.81     14.25 o 
   5  -3   9     2484.57     2501.64     26.76 o 
   6  -3   9        3.09        3.60      3.23 o 
   7  -3   9       81.09       77.14      5.35 o 
   8  -3   9      522.22      564.59     16.33 o 
   9  -3   9       88.08       72.37      6.94 o 
  10  -3   9      254.13      225.39     11.28 o 
  11  -3   9      112.35      133.03     12.13 o 
  12  -3   9       50.76       38.46      6.63 o 
 -12  -2   9      134.62      162.86     14.48 o 
 -11  -2   9       22.19       38.82      9.22 o 
 -10  -2   9       91.15      112.47     11.71 o 
  -9  -2   9      383.10      360.94     12.42 o 
  -8  -2   9       70.39      110.79      9.98 o 
  -7  -2   9      275.18      392.96      9.51 o 
  -6  -2   9        0.55       10.07      2.88 o 
  -5  -2   9      179.92      180.59      6.96 o 
  -4  -2   9       25.21       31.85      3.03 o 
  -3  -2   9     1079.22     1146.66     15.92 o 
  -2  -2   9     1841.86     1932.72     23.41 o 
  -1  -2   9      303.22      304.10      6.63 o 
   0  -2   9       80.99       74.92      3.61 o 
   1  -2   9     1023.38      939.97     13.60 o 
   2  -2   9     1851.42     1960.50     24.02 o 
   3  -2   9     1140.62     1207.85     16.94 o 
   4  -2   9        5.97       13.06      3.01 o 
   5  -2   9        2.82        1.64      3.56 o 
   6  -2   9       61.13       48.15      4.28 o 
   7  -2   9      200.10      214.30      9.76 o 
   8  -2   9       52.20       57.44      6.34 o 
   9  -2   9       55.40       70.51      9.22 o 
  10  -2   9      102.54       98.10      8.23 o 
  11  -2   9        1.49        2.47      4.72 o 
 -13  -1   9        6.68        1.49      7.45 o 
 -12  -1   9       14.60       17.24      8.23 o 
 -11  -1   9      102.54      113.67      8.32 o 
 -10  -1   9        3.70        8.80      4.81 o 
  -9  -1   9      414.86      420.99     10.62 o 
  -8  -1   9      278.20      328.83     21.16 o 
  -7  -1   9       42.35       68.57      5.11 o 
  -6  -1   9      906.33      920.13     14.77 o 
  -5  -1   9       15.51       16.80      3.56 o 
  -4  -1   9      109.01       83.87      3.94 o 
  -3  -1   9      840.73      858.48     13.06 o 
  -2  -1   9     2467.37     2525.66     29.31 o 
  -1  -1   9       61.64       65.14      3.53 o 
   0  -1   9     2094.52     2356.25     27.60 o 
   1  -1   9        0.85        3.16      3.87 o 
   2  -1   9        2.22        3.78      2.11 o 
   3  -1   9      194.77      168.83      5.39 o 
   4  -1   9       72.45       78.95      3.55 o 
   5  -1   9     1013.09     1025.47     13.81 o 
   6  -1   9       31.66       34.08      5.09 o 
   7  -1   9      204.45      175.88      8.94 o 
   8  -1   9       21.28       40.54      8.80 o 
   9  -1   9       25.63       35.52      6.03 o 
  10  -1   9      167.66      152.21      9.93 o 
  11  -1   9       62.16       75.52      7.96 o 
 -13   0   9       18.20       17.67      8.23 o 
 -12   0   9      145.30      158.13      9.58 o 
 -11   0   9      133.12      119.53     18.06 o 
 -10   0   9        2.20        0.00      5.89 o 
  -9   0   9        2.21        2.66      4.47 o 
  -8   0   9        3.28        9.19      4.17 o 
  -7   0   9      150.61      196.92      8.77 o 
  -6   0   9      291.03      358.34      8.43 o 
  -5   0   9     1563.67     1745.03     29.22 o 
  -4   0   9      279.27      238.91      8.07 o 
  -3   0   9      936.01      868.27     17.20 o 
  -2   0   9     1575.79     1503.88     19.42 o 
  -1   0   9      186.83      243.84      6.69 o 
   0   0   9     1547.57     1598.94     20.43 o 
   1   0   9      575.20      506.12      9.39 o 
   2   0   9       83.81      104.58      6.14 o 
   3   0   9      253.54      241.18      5.67 o 
   4   0   9      269.07      236.05      5.84 o 
   5   0   9      459.62      454.93     13.07 o 
   6   0   9       78.74       65.82      8.80 o 
   7   0   9      250.70      239.28     10.52 o 
   8   0   9     1457.29     1270.20     27.20 o 
   9   0   9        8.11        6.23      5.23 o 
  10   0   9      472.20      456.36     16.68 o 
  11   0   9      282.47      282.79     13.51 o 
 -13   1   9        2.65        5.19      5.15 o 
 -12   1   9       83.85       94.71      8.06 o 
 -11   1   9       33.04       44.39      6.26 o 
 -10   1   9        3.31        0.00      4.87 o 
  -9   1   9      370.62      369.82      9.57 o 
  -8   1   9        4.62        0.00      3.11 o 
  -7   1   9      678.77      531.63     38.99 o 
  -6   1   9      213.93      205.99      8.77 o 
  -5   1   9     1036.24      998.32     15.25 o 
  -4   1   9        4.92        1.83      2.68 o 
  -3   1   9     1230.50     1232.27     16.91 o 
  -2   1   9      257.62      234.49      5.82 o 
  -1   1   9      167.25      146.32      4.61 o 
   0   1   9       19.07       21.02      2.37 o 
   1   1   9      435.39      472.39      9.16 o 
   2   1   9      299.52      264.66      5.73 o 
   3   1   9      473.30      416.91     15.58 o 
   4   1   9       40.04       23.25      3.21 o 
   5   1   9      884.91      846.35     24.55 o 
   6   1   9       60.51       69.14     11.96 o 
   7   1   9      655.40      698.02     18.48 o 
   8   1   9      736.57      798.64     20.69 o 
   9   1   9      306.07      258.83     12.36 o 
  10   1   9        3.40        6.21      5.57 o 
 -13   2   9       16.56       10.08      7.95 o 
 -12   2   9       53.38       44.57      6.40 o 
 -11   2   9        4.24        0.00      4.78 o 
 -10   2   9        5.05        1.62      3.46 o 
  -9   2   9      559.41      488.25     11.20 o 
  -8   2   9       36.76       68.47      4.65 o 
  -7   2   9       43.87       52.37      4.10 o 
  -6   2   9      920.40      896.56     24.66 o 
  -5   2   9      126.89      135.05      6.62 o 
  -4   2   9      714.70      731.18     16.06 o 
  -3   2   9      500.61      460.00     15.82 o 
  -2   2   9      434.37      427.47     11.64 o 
  -1   2   9      712.21      833.03     17.34 o 
   0   2   9      112.83      118.31      6.38 o 
   1   2   9      302.65      286.62      5.82 o 
   2   2   9      463.23      458.45      9.48 o 
   3   2   9     1207.05     1171.37     17.62 o 
   4   2   9      378.63      329.67     11.61 o 
   5   2   9     1584.77     1562.28     28.71 o 
   6   2   9      745.37      682.79     25.94 o 
   7   2   9      302.34      317.82     12.65 o 
   8   2   9       54.93       65.38      7.37 o 
   9   2   9      140.46      127.64      9.28 o 
 -13   3   9       91.40       65.92     11.78 o 
 -12   3   9        4.71       16.60      8.66 o 
 -11   3   9       34.94       13.34      7.95 o 
 -10   3   9      360.74      350.00     12.28 o 
  -9   3   9       85.29       90.34      6.78 o 
  -8   3   9        0.20        0.00      5.18 o 
  -7   3   9       66.88       75.49     12.17 o 
  -6   3   9      486.31      427.58     13.48 o 
  -5   3   9      539.07      487.88     13.23 o 
  -4   3   9      971.84      920.26     19.16 o 
  -3   3   9      345.51      370.19     15.54 o 
  -2   3   9      390.43      386.05     34.70 o 
  -1   3   9      455.45      465.80     12.80 o 
   0   3   9      515.28      528.66     48.08 o 
   1   3   9        5.85        6.14      3.68 o 
   2   3   9      242.90      269.22     10.01 o 
   3   3   9        0.94        0.00      3.56 o 
   4   3   9       22.46       31.81      4.69 o 
   5   3   9      223.58      218.28     15.33 o 
   6   3   9        3.53        0.07      6.46 o 
   7   3   9      349.32      425.70     22.57 o 
   8   3   9      231.88      238.71     17.46 o 
   9   3   9        0.79        0.00      7.31 o 
 -13   4   9      103.27       90.97     13.13 o 
 -12   4   9       13.32       18.17      9.08 o 
 -11   4   9        2.10       14.26      9.08 o 
 -10   4   9        3.11        0.31      4.80 o 
  -9   4   9      760.31      748.19     18.61 o 
  -8   4   9        2.18       11.33      4.43 o 
  -7   4   9      389.54      467.46     13.78 o 
  -6   4   9       74.38       74.94      6.07 o 
  -5   4   9      500.49      491.88     16.64 o 
  -4   4   9      227.10      251.57     15.86 o 
  -3   4   9      953.75      933.40     38.99 o 
  -2   4   9      560.68      539.45     19.44 o 
  -1   4   9        0.22        0.00      3.48 o 
   0   4   9     3448.37     3486.63     51.80 o 
   1   4   9     1575.79     1512.26     27.95 o 
   2   4   9     5562.78     5772.26    117.44 o 
   3   4   9      524.43      540.09     19.30 o 
   4   4   9      213.69      195.65      8.69 o 
   5   4   9      170.47      169.38     14.12 o 
   6   4   9      317.58      337.63     19.87 o 
   7   4   9      272.98      252.34     17.81 o 
   8   4   9       27.66       50.88     11.21 o 
 -13   5   9        0.07        0.14     10.15 o 
 -12   5   9       51.38       45.34     10.79 o 
 -11   5   9      148.82      175.77     16.04 o 
 -10   5   9      685.11      718.87     38.67 o 
  -9   5   9      171.73      180.68      9.62 o 
  -8   5   9       58.06       67.09      8.69 o 
  -7   5   9        2.17        6.70      4.28 o 
  -6   5   9        0.99        0.00      3.98 o 
  -5   5   9     1492.32     1355.19     26.34 o 
  -4   5   9      795.91      819.78     18.99 o 
  -3   5   9      608.24      519.30     18.13 o 
  -2   5   9       16.69       17.83      4.29 o 
  -1   5   9       24.37       25.66      7.91 o 
   0   5   9        6.78        0.00      4.21 o 
   1   5   9      249.39      267.47     11.32 o 
   2   5   9        5.24        7.19      4.23 o 
   3   5   9        1.56        0.00      4.17 o 
   4   5   9      182.96      146.75     13.41 o 
   5   5   9       92.64       83.95     10.43 o 
   6   5   9        0.22        0.00      7.17 o 
   7   5   9       83.46       96.08     12.91 o 
 -12   6   9      471.78      421.72     25.12 o 
 -11   6   9       30.46       42.36      9.72 o 
 -10   6   9      486.57      457.10     21.08 o 
  -9   6   9       37.38       54.02      6.52 o 
  -8   6   9       23.19       18.64      5.26 o 
  -7   6   9      116.31      103.07      7.49 o 
  -6   6   9       96.68      113.57      7.59 o 
  -5   6   9      121.42      135.05      8.26 o 
  -4   6   9      172.94      156.78      8.79 o 
  -3   6   9        7.40        6.05      7.49 o 
  -2   6   9      739.58      810.66     26.40 o 
  -1   6   9      515.83      496.86     14.99 o 
   0   6   9        5.49        0.00      4.24 o 
   1   6   9      110.87      147.26     11.14 o 
   2   6   9       64.33       80.59      6.91 o 
   3   6   9       12.50       20.33      4.86 o 
   4   6   9      384.50      386.17     21.86 o 
   6   6   9        0.60        5.96      8.44 o 
 -12   7   9       48.86       83.17     13.41 o 
 -11   7   9       18.17       26.82      8.73 o 
 -10   7   9      183.23      185.46     15.86 o 
  -9   7   9       29.10       44.62      6.55 o 
  -8   7   9      124.31      106.79      8.36 o 
  -7   7   9      441.56      462.19     15.06 o 
  -6   7   9      169.66      170.91     14.87 o 
  -5   7   9      311.64      292.85     12.99 o 
  -4   7   9      492.68      487.79     15.13 o 
  -3   7   9      214.75      213.54     15.82 o 
  -2   7   9      849.61      766.40     19.46 o 
  -1   7   9      209.40      213.35     12.45 o 
   0   7   9      538.68      507.58     15.72 o 
   1   7   9      481.36      393.75     13.86 o 
   2   7   9       11.38        5.25      4.10 o 
   3   7   9       36.02       39.61      8.76 o 
   4   7   9      183.25      155.90     14.90 o 
   5   7   9       59.94       53.36     10.50 o 
 -12   8   9       52.87       35.27     11.07 o 
 -11   8   9       50.79       56.72      7.54 o 
 -10   8   9       39.02       42.24      7.04 o 
  -9   8   9       15.48       16.06      5.63 o 
  -8   8   9       71.87       80.32      7.62 o 
  -7   8   9      197.36      146.77      9.19 o 
  -6   8   9        2.08        0.00      6.39 o 
  -5   8   9       29.22       27.64      5.75 o 
  -4   8   9        6.73        8.03      4.48 o 
  -3   8   9      286.35      275.60     16.46 o 
  -2   8   9      171.45      164.81     14.12 o 
  -1   8   9      321.89      320.91     14.23 o 
   0   8   9       68.83       63.18      7.31 o 
   1   8   9       49.60       32.43      5.63 o 
   2   8   9      203.62      254.95     11.86 o 
   3   8   9        1.95        2.83      4.65 o 
   4   8   9       34.27       49.74     10.43 o 
 -11   9   9       76.44       61.72      7.81 o 
 -10   9   9        4.50        0.00      5.14 o 
  -9   9   9        7.23       12.58      5.72 o 
  -8   9   9       20.80       31.10      6.23 o 
  -7   9   9      301.73      318.68     13.15 o 
  -6   9   9        0.71        1.16      4.82 o 
  -5   9   9       66.94       76.82      9.19 o 
  -4   9   9        0.39        1.23      3.89 o 
  -3   9   9      390.77      365.55     13.88 o 
  -2   9   9       17.21       22.80      6.14 o 
  -1   9   9      165.51      181.85     10.27 o 
   0   9   9      306.96      328.44     13.57 o 
   1   9   9      147.07      105.52      8.25 o 
   2   9   9      182.30      175.90     10.31 o 
   3   9   9       40.90       57.83     10.79 o 
 -10  10   9       22.38       25.09      6.57 o 
  -9  10   9        7.01        0.00      5.93 o 
  -8  10   9      163.00      180.16     11.53 o 
  -7  10   9       96.72       91.35      8.27 o 
  -6  10   9      110.27      122.60     12.10 o 
  -5  10   9        9.64        4.54      4.62 o 
  -4  10   9      153.57      169.86      9.74 o 
  -3  10   9      370.11      339.83     13.92 o 
  -2  10   9       21.59       21.29      5.29 o 
  -1  10   9      314.15      334.40     13.92 o 
   0  10   9       63.95       55.53      6.70 o 
   1  10   9       42.51       56.56      6.77 o 
  -8  11   9       66.40       78.50      7.80 o 
  -7  11   9       89.90      106.73      8.58 o 
  -6  11   9       98.44       87.41      7.77 o 
  -5  11   9       72.82       80.96      7.55 o 
  -4  11   9       72.92       62.50      6.66 o 
  -3  11   9        0.62        6.93      4.32 o 
  -2  11   9       13.37       14.48      6.32 o 
  -1  11   9       14.39       12.27      4.79 o 
   1 -17  10       29.30       31.12      5.73 o 
   2 -17  10      159.02      142.01      9.70 o 
   3 -17  10      138.91      153.96     10.09 o 
   4 -17  10       41.73       61.08      7.48 o 
   5 -17  10      161.24      175.93     12.35 o 
   6 -17  10      354.84      438.94     23.42 o 
   7 -17  10       88.07       90.86     12.84 o 
  -1 -16  10      157.74      165.81     10.00 o 
   0 -16  10      150.37      149.94      9.53 o 
   1 -16  10      462.02      449.96     15.69 o 
   2 -16  10      107.50      107.62      8.76 o 
   3 -16  10      376.96      345.74     13.72 o 
   4 -16  10      193.43      164.75      9.94 o 
   5 -16  10      575.44      568.95     17.74 o 
   6 -16  10       30.32       26.74      6.02 o 
   7 -16  10        0.71        0.00      5.13 o 
   8 -16  10        1.84        1.54      7.49 o 
   9 -16  10       14.20       20.58      8.73 o 
  -3 -15  10       34.73       33.85      5.90 o 
  -2 -15  10      584.02      564.53     17.83 o 
  -1 -15  10        1.64        0.00      4.13 o 
   0 -15  10      394.88      413.05     14.77 o 
   1 -15  10        6.39        0.08      5.05 o 
   2 -15  10      144.06      138.73      9.02 o 
   3 -15  10      335.32      425.39     14.77 o 
   4 -15  10       29.49       23.13      6.46 o 
   5 -15  10      108.18      106.64      8.15 o 
   6 -15  10      363.30      377.09     13.85 o 
   7 -15  10       40.55       42.00     10.79 o 
   8 -15  10       13.44       14.62      7.81 o 
   9 -15  10        0.73        1.56      7.38 o 
  10 -15  10        4.18        8.23      8.09 o 
  -4 -14  10      260.46      274.03     12.49 o 
  -3 -14  10        3.85        2.45      4.70 o 
  -2 -14  10      411.09      426.41     14.88 o 
  -1 -14  10       71.84       67.29     13.20 o 
   0 -14  10      675.35      661.96     23.59 o 
   1 -14  10        5.78        8.98      5.10 o 
   2 -14  10        2.37        2.77      4.74 o 
   3 -14  10       33.75       30.82      5.78 o 
   4 -14  10       37.75       47.41      6.07 o 
   5 -14  10      153.52      159.80     21.89 o 
   6 -14  10      169.97      146.45      8.83 o 
   7 -14  10      112.44      136.38      8.70 o 
   8 -14  10      239.48      221.82     16.11 o 
   9 -14  10      241.48      272.92     18.10 o 
  11 -14  10       46.07       64.51      7.75 o 
  -5 -13  10      137.37      156.41      9.74 o 
  -4 -13  10       70.25       74.11      7.24 o 
  -3 -13  10      176.20      152.18      9.21 o 
  -2 -13  10      294.94      288.10     11.91 o 
  -1 -13  10        6.49       11.35      4.52 o 
   0 -13  10      100.89      116.00     18.17 o 
   1 -13  10      153.07      134.00      8.33 o 
   2 -13  10       73.05       77.46      6.90 o 
   3 -13  10       82.43       87.14     16.89 o 
   4 -13  10       44.14       37.38      8.16 o 
   5 -13  10      186.07      200.03      9.68 o 
   6 -13  10      253.96      272.14     11.85 o 
   7 -13  10      351.48      355.04     12.73 o 
   8 -13  10      278.87      260.07     16.89 o 
   9 -13  10       38.35       42.36      9.37 o 
  10 -13  10      398.53      349.95     14.79 o 
  11 -13  10       15.24       29.88      6.26 o 
  -6 -12  10       41.01       58.87      7.13 o 
  -5 -12  10      136.75      134.67      8.89 o 
  -4 -12  10      278.84      296.14     19.34 o 
  -3 -12  10      100.70       89.80      7.34 o 
  -2 -12  10      379.72      411.58     13.82 o 
  -1 -12  10        5.11       12.67      6.53 o 
   0 -12  10       23.81       23.32      4.95 o 
   1 -12  10       12.88       14.54      4.65 o 
   2 -12  10       90.31       84.82      6.84 o 
   3 -12  10        7.00        5.31      4.41 o 
   4 -12  10       98.10       93.58      6.87 o 
   5 -12  10      262.67      256.56     10.43 o 
   6 -12  10       93.63       96.94      7.02 o 
   7 -12  10      786.13      782.91     19.05 o 
   8 -12  10        2.89        8.73      7.10 o 
   9 -12  10      172.62      163.99     14.26 o 
  10 -12  10       74.15       86.73      9.40 o 
  11 -12  10       28.51       33.53      6.02 o 
  12 -12  10       28.00       41.08      5.99 o 
  -7 -11  10       71.83       67.27      6.93 o 
  -6 -11  10      102.50       85.85      7.58 o 
  -5 -11  10       96.72      110.55      8.07 o 
  -4 -11  10       16.60       18.68      5.03 o 
  -3 -11  10       18.77       21.44      5.25 o 
  -2 -11  10      365.36      356.74     19.76 o 
  -1 -11  10       20.98       13.49      4.50 o 
   0 -11  10      144.69      135.69      7.84 o 
   1 -11  10       15.52       29.80      4.74 o 
   2 -11  10        9.83        3.25      5.22 o 
   3 -11  10      535.55      553.92     14.88 o 
   4 -11  10      252.23      261.87     10.15 o 
   5 -11  10      619.82      617.65     15.96 o 
   6 -11  10       71.37       74.99      7.81 o 
   7 -11  10     1220.60     1122.24     24.87 o 
   8 -11  10        0.61        4.19      6.03 o 
   9 -11  10       38.97       40.31      9.22 o 
  10 -11  10       26.77       38.15      6.65 o 
  11 -11  10       15.55       16.47      4.45 o 
  12 -11  10       89.26       99.19      6.92 o 
  -8 -10  10       47.32       39.03     10.15 o 
  -7 -10  10      212.62      249.21     11.52 o 
  -6 -10  10        9.01       15.25      5.89 o 
  -5 -10  10      701.84      774.67     21.15 o 
  -4 -10  10       14.69        5.41      4.09 o 
  -3 -10  10      412.17      391.30     13.01 o 
  -2 -10  10      205.06      238.95      9.98 o 
  -1 -10  10      246.14      279.15     10.44 o 
   0 -10  10     1504.14     1423.75     26.62 o 
   1 -10  10      450.59      413.04     16.68 o 
   2 -10  10      864.58      908.12     27.64 o 
   3 -10  10       89.30       91.85      6.22 o 
   4 -10  10      753.21      740.89     19.48 o 
   5 -10  10      149.06      152.65      7.72 o 
   6 -10  10       98.86       94.08      9.54 o 
   7 -10  10       95.99      112.85      7.77 o 
   8 -10  10      265.51      260.78     16.75 o 
   9 -10  10       50.51       68.81      5.74 o 
  10 -10  10       44.41       49.38      5.38 o 
  11 -10  10       49.38       49.87      9.32 o 
  12 -10  10       84.86       94.66     13.77 o 
  -9  -9  10      375.39      359.63     21.79 o 
  -8  -9  10       34.31       26.33      9.51 o 
  -7  -9  10        6.39        1.60      4.26 o 
  -6  -9  10       17.47       17.22      4.68 o 
  -5  -9  10      617.86      620.75     21.22 o 
  -4  -9  10       12.88        9.10      4.29 o 
  -3  -9  10        2.81        3.01      3.87 o 
  -2  -9  10      311.21      251.94      9.87 o 
  -1  -9  10        1.48        0.00      3.58 o 
   0  -9  10      223.74      189.55     10.25 o 
   1  -9  10       10.75        0.00      3.69 o 
   2  -9  10     3495.06     3610.72     73.09 o 
   3  -9  10      340.40      328.48     14.55 o 
   4  -9  10      501.63      480.90     12.84 o 
   5  -9  10      156.59      158.14      7.54 o 
   6  -9  10       43.32       53.95      5.11 o 
   7  -9  10      973.36      941.89     21.02 o 
   8  -9  10     1091.55     1075.73     23.72 o 
   9  -9  10       17.92       15.63      5.87 o 
  10  -9  10      738.08      805.98     17.82 o 
  11  -9  10      150.58      165.17      9.02 o 
  12  -9  10        5.25        9.05      4.64 o 
  -9  -8  10       35.48       62.52      9.93 o 
  -8  -8  10       37.25       37.61      8.73 o 
  -7  -8  10       53.52       46.97      8.94 o 
  -6  -8  10       25.48       24.60      4.65 o 
  -5  -8  10      307.70      340.05     11.95 o 
  -4  -8  10      187.21      200.60      8.93 o 
  -3  -8  10      216.39      222.82      9.23 o 
  -2  -8  10      642.88      622.71     15.33 o 
  -1  -8  10      209.79      207.66      8.40 o 
   0  -8  10      616.22      525.59     13.52 o 
   1  -8  10        9.43       10.28      7.98 o 
   2  -8  10      546.71      528.94     18.31 o 
   3  -8  10        2.46        3.59      3.41 o 
   4  -8  10        0.38        5.76      5.46 o 
   5  -8  10       92.01       83.54      4.33 o 
   6  -8  10      161.12      163.95      5.91 o 
   7  -8  10      121.10      136.86     12.84 o 
   8  -8  10      117.89      123.12     10.64 o 
   9  -8  10       83.25       87.87      6.17 o 
  10  -8  10      157.32      166.16      8.14 o 
  11  -8  10      249.44      270.35     12.85 o 
  12  -8  10       16.02       14.71      5.01 o 
 -10  -7  10      360.01      343.31     20.37 o 
  -9  -7  10       18.61       18.31      8.02 o 
  -8  -7  10        5.79        5.96      7.03 o 
  -7  -7  10       73.80       73.68      6.36 o 
  -6  -7  10        0.46        5.13      4.02 o 
  -5  -7  10      838.65      684.01     32.71 o 
  -4  -7  10      197.94      137.90      7.50 o 
  -3  -7  10      106.53       96.27      6.24 o 
  -2  -7  10       36.27       28.14      4.68 o 
  -1  -7  10        9.95        7.43      3.11 o 
   0  -7  10     1059.12     1067.81     20.52 o 
   1  -7  10      185.10      173.23      7.33 o 
   2  -7  10     2094.73     1933.41     39.95 o 
   3  -7  10        9.31       14.28      3.36 o 
   4  -7  10      532.86      557.13     10.51 o 
   5  -7  10      751.93      722.87     12.83 o 
   6  -7  10       93.23       96.67      4.73 o 
   7  -7  10      487.02      394.37     20.47 o 
   8  -7  10      256.93      252.64     16.20 o 
   9  -7  10       36.15       42.82      7.67 o 
  10  -7  10      363.12      402.66     12.54 o 
  11  -7  10       27.41       25.45      6.02 o 
  12  -7  10      158.57      160.74     15.61 o 
 -11  -6  10        0.01        5.61      6.67 o 
 -10  -6  10      206.90      255.18     17.74 o 
  -9  -6  10        0.39       11.07      7.45 o 
  -8  -6  10       40.45       54.59      7.56 o 
  -7  -6  10       58.32       71.79      6.32 o 
  -6  -6  10       34.61       49.21      5.43 o 
  -5  -6  10      630.37      673.86     18.80 o 
  -4  -6  10       16.37       30.00      4.41 o 
  -3  -6  10     1338.30     1322.92     24.53 o 
  -2  -6  10     1971.50     1942.72     31.78 o 
  -1  -6  10        0.53        3.56      3.11 o 
   0  -6  10     3787.85     3841.06     53.69 o 
   1  -6  10       28.25       26.03      3.51 o 
   2  -6  10      867.06      862.73     13.15 o 
   3  -6  10      629.85      557.19     10.23 o 
   4  -6  10       33.67       10.53      2.43 o 
   5  -6  10      950.97     1054.46     16.37 o 
   6  -6  10       38.55       44.47      3.54 o 
   7  -6  10      270.12      260.20      8.83 o 
   8  -6  10      467.03      490.39     12.63 o 
   9  -6  10      394.40      405.57     11.91 o 
  10  -6  10       31.69       31.54      5.63 o 
  11  -6  10      392.38      405.63     15.83 o 
  12  -6  10       24.18       20.22      5.65 o 
 -11  -5  10        4.05       13.84      7.66 o 
 -10  -5  10       59.68       53.36      9.86 o 
  -9  -5  10       88.32       83.38     10.43 o 
  -8  -5  10      122.70      105.69      7.16 o 
  -7  -5  10      717.29      674.90     23.13 o 
  -6  -5  10       49.46       72.76      6.00 o 
  -5  -5  10       58.85       27.16      4.55 o 
  -4  -5  10        0.66        2.32      3.63 o 
  -3  -5  10      203.78      209.44      8.35 o 
  -2  -5  10       60.71       77.90      5.36 o 
  -1  -5  10      379.69      325.08      9.83 o 
   0  -5  10      343.71      351.98      7.14 o 
   1  -5  10        0.28        7.03      2.70 o 
   2  -5  10      766.13      817.54     12.86 o 
   3  -5  10       19.41       27.06      2.90 o 
   4  -5  10      887.89      743.93     12.77 o 
   5  -5  10      658.05      524.01     10.59 o 
   6  -5  10       71.54       67.23      3.97 o 
   7  -5  10      614.30      621.54     16.33 o 
   8  -5  10        0.08        0.00      3.55 o 
   9  -5  10      147.37      137.80      8.89 o 
  10  -5  10       11.19       15.59      5.18 o 
  11  -5  10        1.19        0.89      4.71 o 
  12  -5  10        1.30        0.00      4.41 o 
 -11  -4  10        6.57       23.77      8.52 o 
 -10  -4  10      526.59      560.24     24.77 o 
  -9  -4  10       61.95       90.90     11.07 o 
  -8  -4  10      523.17      527.13     15.03 o 
  -7  -4  10      492.36      455.64     13.48 o 
  -6  -4  10      121.38      146.96      7.70 o 
  -5  -4  10        5.89       12.51      6.14 o 
  -4  -4  10       20.42        4.32      5.22 o 
  -3  -4  10     2263.13     2295.73     27.89 o 
  -2  -4  10       63.41       53.14      3.03 o 
  -1  -4  10      571.59      553.52     13.80 o 
   0  -4  10      421.00      385.22      7.90 o 
   1  -4  10       88.19       82.59     10.47 o 
   2  -4  10      546.09      591.57     11.58 o 
   3  -4  10        5.13       15.35      2.57 o 
   4  -4  10      813.40      818.49     13.76 o 
   5  -4  10      241.75      280.36      7.57 o 
   6  -4  10      133.46      142.77      6.49 o 
   7  -4  10      198.67      212.40     10.86 o 
   8  -4  10       54.57       58.49      6.18 o 
   9  -4  10       54.59       59.38     11.00 o 
  10  -4  10      206.98      212.00     11.21 o 
  11  -4  10      157.99      171.92     10.75 o 
  12  -4  10      151.58      145.16     10.19 o 
 -12  -3  10      331.23      322.66     20.15 o 
 -11  -3  10       66.93       43.93      9.79 o 
 -10  -3  10      362.19      354.03     19.44 o 
  -9  -3  10      145.32      152.92     12.84 o 
  -8  -3  10       55.05       44.57      5.39 o 
  -7  -3  10      167.35      158.22      9.72 o 
  -6  -3  10      118.76       92.89      4.78 o 
  -5  -3  10      729.89      798.68     28.80 o 
  -4  -3  10      265.51      209.62     11.22 o 
  -3  -3  10      611.42      660.13     13.30 o 
  -2  -3  10        9.91       13.10      2.29 o 
  -1  -3  10        8.69        7.17      2.24 o 
   0  -3  10       96.87       98.80      4.49 o 
   1  -3  10     1386.92     1634.98     25.82 o 
   2  -3  10      592.66      479.55      9.19 o 
   3  -3  10       68.23       62.70      3.69 o 
   4  -3  10     2622.37     2511.74     30.61 o 
   5  -3  10       37.66       39.24      4.11 o 
   6  -3  10      244.38      221.26      7.78 o 
   7  -3  10      415.08      428.03     11.19 o 
   8  -3  10       20.72       21.92      5.29 o 
   9  -3  10      999.26      987.45     24.13 o 
  10  -3  10       81.34       92.72      8.20 o 
  11  -3  10      224.87      205.21     21.96 o 
 -12  -2  10        0.88        5.04      8.09 o 
 -11  -2  10       33.22       62.45     10.08 o 
 -10  -2  10       34.17       46.48      9.22 o 
  -9  -2  10      319.62      292.94     11.15 o 
  -8  -2  10      364.59      368.03      9.83 o 
  -7  -2  10      826.08      766.10     14.25 o 
  -6  -2  10      164.16      227.31      7.14 o 
  -5  -2  10      336.95      375.31      8.50 o 
  -4  -2  10       23.12        7.52      2.73 o 
  -3  -2  10     1530.69     1466.51     19.53 o 
  -2  -2  10      164.80      137.19      5.31 o 
  -1  -2  10      262.85      249.97      6.33 o 
   0  -2  10      296.53      280.18      6.72 o 
   1  -2  10      882.29      854.24     13.31 o 
   2  -2  10     2773.72     2978.36     34.49 o 
   3  -2  10      155.54      125.78      4.83 o 
   4  -2  10       83.45       81.32      5.10 o 
   5  -2  10       89.87       97.67      4.14 o 
   6  -2  10      163.07      136.77      6.32 o 
   7  -2  10        8.04        4.67      4.46 o 
   8  -2  10      138.07      158.50      9.23 o 
   9  -2  10        1.06        0.00      4.76 o 
  10  -2  10       75.55      107.12      8.70 o 
  11  -2  10       61.45       54.92      7.30 o 
 -12  -1  10       35.11       28.53      8.73 o 
 -11  -1  10       70.74       76.71     10.72 o 
 -10  -1  10      336.41      321.60     17.67 o 
  -9  -1  10      202.83      212.45      7.75 o 
  -8  -1  10      962.76      829.21     15.47 o 
  -7  -1  10       20.33       16.81      4.10 o 
  -6  -1  10        4.44        0.00      2.68 o 
  -5  -1  10       75.80       49.85      3.63 o 
  -4  -1  10        4.86        4.05      2.32 o 
  -3  -1  10     2719.63     2982.02     38.95 o 
  -2  -1  10      160.64      176.92      6.26 o 
  -1  -1  10     1529.55     1471.50     19.43 o 
   0  -1  10     1138.62     1153.54     16.35 o 
   1  -1  10      133.98      120.86      4.61 o 
   2  -1  10       98.90       77.96      3.91 o 
   3  -1  10        0.14        0.00      2.22 o 
   4  -1  10      990.93      888.20     19.62 o 
   5  -1  10        7.81        4.49      3.04 o 
   6  -1  10     1201.82     1154.40     35.05 o 
   7  -1  10      920.85      854.32     31.26 o 
   8  -1  10      279.79      247.71     11.30 o 
   9  -1  10        5.86        0.00      4.31 o 
  10  -1  10      411.64      420.53     39.81 o 
  11  -1  10      252.00      246.17     12.78 o 
 -12   0  10       31.63       32.36      8.87 o 
 -11   0  10       15.98       19.51      5.45 o 
 -10   0  10      572.30      552.06     16.20 o 
  -9   0  10        7.88       20.70      3.91 o 
  -8   0  10      107.33      119.35      5.85 o 
  -7   0  10      725.09      772.89     14.01 o 
  -6   0  10      529.88      573.60     11.40 o 
  -5   0  10       86.59      137.22      8.51 o 
  -4   0  10      242.00      228.75      8.56 o 
  -3   0  10      451.25      553.85     11.64 o 
  -2   0  10      102.97      111.15      5.23 o 
  -1   0  10      986.81      865.72     13.34 o 
   0   0  10       29.82       14.55      2.51 o 
   1   0  10      827.44      860.04     13.68 o 
   2   0  10      546.68      569.83     10.68 o 
   3   0  10       21.41       29.07      5.58 o 
   4   0  10       11.53        8.82      2.53 o 
   5   0  10        0.63        9.61      4.46 o 
   6   0  10      372.32      392.68     15.97 o 
   7   0  10      957.69      837.56     22.64 o 
   8   0  10       86.82       91.58      7.87 o 
   9   0  10      100.15      109.03      9.90 o 
  10   0  10       68.85      101.76      8.71 o 
 -12   1  10        4.27        7.87      5.65 o 
 -11   1  10      188.59      180.94     12.56 o 
 -10   1  10        4.61       12.52      3.77 o 
  -9   1  10      552.59      623.97     13.06 o 
  -8   1  10      480.00      417.33     25.69 o 
  -7   1  10     1373.31     1333.89     37.11 o 
  -6   1  10     1028.33      953.05     15.62 o 
  -5   1  10       42.45       29.33      3.92 o 
  -4   1  10       71.79       71.12      3.87 o 
  -3   1  10       40.06       27.22      2.82 o 
  -2   1  10       13.81       16.36      2.47 o 
  -1   1  10      248.01      246.51      6.35 o 
   0   1  10        4.01        5.76      2.15 o 
   1   1  10      274.80      234.83      9.67 o 
   2   1  10      755.79      645.45     11.99 o 
   3   1  10       17.76       11.92      2.58 o 
   4   1  10      412.33      433.06      9.88 o 
   5   1  10      103.79       85.97      6.55 o 
   6   1  10      816.57      745.38     18.79 o 
   7   1  10      762.76      791.59     20.28 o 
   8   1  10      229.47      237.45     11.49 o 
   9   1  10       65.00       47.79      7.07 o 
 -13   2  10      110.97      149.80     15.54 o 
 -12   2  10       67.44       90.97     12.63 o 
 -11   2  10      182.45      167.04     14.55 o 
 -10   2  10        0.90        0.00      4.52 o 
  -9   2  10       29.24       10.31      8.66 o 
  -8   2  10       33.13       40.87      9.76 o 
  -7   2  10       25.86       31.56      5.05 o 
  -6   2  10      543.40      616.92     15.61 o 
  -5   2  10      832.88      858.60     18.53 o 
  -4   2  10      436.45      500.56     13.37 o 
  -3   2  10      228.31      199.88     14.55 o 
  -2   2  10        6.35        7.79      8.69 o 
  -1   2  10      640.63      608.33     14.88 o 
   0   2  10      354.57      284.04     20.29 o 
   1   2  10      119.04       77.75      6.01 o 
   2   2  10      613.12      556.78     34.42 o 
   3   2  10      737.11      698.24     16.51 o 
   4   2  10      156.60      144.46      7.46 o 
   5   2  10        4.05        0.00      5.11 o 
   6   2  10      466.84      443.08     22.21 o 
   7   2  10       57.18       64.36     10.43 o 
   8   2  10       25.06       11.14      7.66 o 
   9   2  10      283.50      295.55     19.73 o 
 -12   3  10       53.82       67.77     12.13 o 
 -11   3  10      374.19      368.15     21.22 o 
 -10   3  10        7.49        5.80      4.74 o 
  -9   3  10       58.12       41.34      5.95 o 
  -8   3  10      188.11      172.39      8.97 o 
  -7   3  10       32.09       39.58      5.39 o 
  -6   3  10      324.04      266.14     10.32 o 
  -5   3  10      557.24      568.08     23.91 o 
  -4   3  10      233.34      231.25      9.43 o 
  -3   3  10     1124.16     1157.10     36.83 o 
  -2   3  10       13.23        5.52      3.96 o 
  -1   3  10     1520.11     1444.83     28.92 o 
   0   3  10       33.09       30.23      5.09 o 
   1   3  10      454.22      507.54     14.31 o 
   2   3  10        0.69        0.00      4.47 o 
   3   3  10      104.85       91.66      6.48 o 
   4   3  10      331.37      324.27     11.22 o 
   5   3  10      437.05      429.17     21.50 o 
   6   3  10        6.07        0.00      6.39 o 
   7   3  10      327.02      286.90     18.66 o 
   8   3  10      158.20      173.22     15.04 o 
 -12   4  10      172.03      180.38     16.46 o 
 -11   4  10      145.86      155.69     15.11 o 
 -10   4  10      126.72       87.59      7.63 o 
  -9   4  10        0.59        4.91      8.76 o 
  -8   4  10     1613.55     1616.35     30.74 o 
  -7   4  10        0.00        0.00      3.75 o 
  -6   4  10      646.86      636.53     16.64 o 
  -5   4  10        0.42        5.23      4.14 o 
  -4   4  10        6.99       13.83      4.66 o 
  -3   4  10      314.11      284.12     21.00 o 
  -2   4  10        1.15        0.57      3.99 o 
  -1   4  10     1677.60     1737.73     34.27 o 
   0   4  10       28.30       29.30      5.07 o 
   1   4  10       46.29       51.75      6.05 o 
   2   4  10       36.79       32.29      6.10 o 
   3   4  10       62.47       69.94      9.54 o 
   4   4  10      261.24      280.44     17.53 o 
   5   4  10      114.86      108.00     11.64 o 
   6   4  10      234.68      271.29     17.95 o 
   7   4  10        9.32       17.24      7.24 o 
 -12   5  10       40.23       47.19     11.14 o 
 -11   5  10       94.44      104.24     13.84 o 
 -10   5  10      326.57      391.76     27.53 o 
  -9   5  10      380.36      334.53     25.44 o 
  -8   5  10       68.31       67.17      6.89 o 
  -7   5  10        8.72       19.64      5.09 o 
  -6   5  10       99.28       85.60      6.96 o 
  -5   5  10        0.84        1.92      5.85 o 
  -4   5  10      242.81      231.19     10.96 o 
  -3   5  10        9.69        2.53      4.18 o 
  -2   5  10      121.89      137.48     12.13 o 
  -1   5  10      503.66      499.41     34.27 o 
   0   5  10      151.63      158.41      8.97 o 
   1   5  10       72.66       70.55     16.78 o 
   2   5  10      222.60      216.08     10.09 o 
   3   5  10      171.16      141.63      8.76 o 
   4   5  10      194.69      194.93     16.96 o 
   5   5  10        5.67        0.07      5.53 o 
   6   5  10      102.30       85.79     11.21 o 
   7   5  10       28.93       43.07     10.64 o 
 -12   6  10       54.82       58.12     12.35 o 
 -11   6  10      686.50      676.83     31.29 o 
 -10   6  10       73.25       77.72      7.59 o 
  -9   6  10      354.65      386.26     15.47 o 
  -8   6  10      158.31      151.42     10.96 o 
  -7   6  10      794.94      696.94     18.81 o 
  -6   6  10       61.08       79.86      7.08 o 
  -5   6  10      338.42      312.60     12.03 o 
  -4   6  10      223.28      256.40     10.99 o 
  -3   6  10      239.89      234.87     12.42 o 
  -2   6  10        1.80        5.64      6.42 o 
  -1   6  10      310.53      324.82     24.20 o 
   0   6  10        9.91       11.72      4.87 o 
   1   6  10     1166.53     1177.86     25.99 o 
   2   6  10        2.51        3.26      9.79 o 
   3   6  10      632.66      672.06     38.18 o 
   4   6  10      138.71      177.05     16.04 o 
   5   6  10        0.34       13.13      7.45 o 
 -11   7  10       26.83       47.99     13.62 o 
 -10   7  10       28.15       46.98      6.87 o 
  -9   7  10      156.18      142.66      9.41 o 
  -8   7  10       52.67       66.21      9.97 o 
  -7   7  10        9.93       12.06      5.26 o 
  -6   7  10       93.66       87.78      7.52 o 
  -5   7  10      201.16      212.26     10.57 o 
  -4   7  10      300.64      272.02     11.58 o 
  -3   7  10       51.71       45.20      6.18 o 
  -2   7  10       42.01       38.66      5.93 o 
  -1   7  10      179.01      160.65     13.02 o 
   0   7  10        1.16        5.33      4.69 o 
   1   7  10      170.86      189.95     16.11 o 
   2   7  10       26.94       42.42      5.80 o 
   3   7  10        4.37        0.00      4.42 o 
   4   7  10       19.29       13.27      7.38 o 
   5   7  10       24.13       29.73      9.15 o 
 -11   8  10       71.27       84.99      8.42 o 
 -10   8  10      284.48      246.09     12.38 o 
  -9   8  10      485.98      550.01     35.98 o 
  -8   8  10       11.80        9.79      5.54 o 
  -7   8  10      118.85      131.07      9.79 o 
  -6   8  10        2.60        6.00      5.32 o 
  -5   8  10      297.96      245.51     16.18 o 
  -4   8  10      188.34      186.78     10.13 o 
  -3   8  10      192.87      177.22     10.08 o 
  -2   8  10      665.57      692.32     19.68 o 
  -1   8  10      566.99      540.89     17.29 o 
   0   8  10       87.91      100.18      8.06 o 
   1   8  10      310.91      320.84     13.49 o 
   2   8  10        7.77        0.00      5.11 o 
   3   8  10        0.50        5.18      7.45 o 
 -10   9  10        0.16        2.10      5.90 o 
  -9   9  10       21.86       23.38      6.40 o 
  -8   9  10       60.73       67.13      7.64 o 
  -7   9  10       52.31       53.54     10.32 o 
  -6   9  10      130.76      161.54     10.13 o 
  -5   9  10       15.01       14.41      6.07 o 
  -4   9  10       82.99       64.45      7.04 o 
  -3   9  10       32.29       39.75      6.24 o 
  -2   9  10      181.63      167.46     10.00 o 
  -1   9  10      121.07      120.74     24.41 o 
   0   9  10      122.23      109.09      8.39 o 
   1   9  10       98.82      116.89     12.45 o 
   2   9  10        3.74        2.17      4.35 o 
  -9  10  10       15.61       30.96      6.79 o 
  -8  10  10       95.02       92.16      8.50 o 
  -7  10  10       56.39       56.38     10.43 o 
  -6  10  10      160.21      149.53     10.00 o 
  -5  10  10      142.36      155.71     10.10 o 
  -4  10  10       51.23       70.98      7.88 o 
  -3  10  10       94.26      102.64      8.44 o 
  -2  10  10       73.52       78.63      7.23 o 
  -1  10  10        3.55       11.35      5.68 o 
   0  10  10      161.90      153.28      9.84 o 
  -6  11  10      163.32      202.74     16.04 o 
  -5  11  10       11.50       15.28      6.95 o 
  -4  11  10        3.57        2.22      3.98 o 
  -3  11  10       46.13       39.22      5.57 o 
   2 -17  11      454.16      444.52     16.31 o 
   3 -17  11       48.97       59.96      7.60 o 
   4 -17  11      238.50      273.85     12.87 o 
   5 -17  11      406.47      482.03     17.10 o 
   6 -17  11      181.66      207.33     11.49 o 
  -1 -16  11      193.44      207.14     11.16 o 
   0 -16  11      149.96      124.84      9.23 o 
   1 -16  11      291.44      303.51     23.84 o 
   2 -16  11       73.40       71.88     11.92 o 
   3 -16  11      166.38      150.47      9.71 o 
   4 -16  11      408.56      428.95     19.59 o 
   5 -16  11       17.84       17.57      6.42 o 
   6 -16  11       26.47       33.21      6.22 o 
   7 -16  11        7.84       21.79      5.94 o 
   8 -16  11        0.66        0.00      7.66 o 
  -2 -15  11      268.56      267.52     12.24 o 
  -1 -15  11      858.83      917.36     26.79 o 
   0 -15  11       34.90       30.54      5.80 o 
   1 -15  11        0.60        1.59      6.78 o 
   2 -15  11       61.50      106.38      8.22 o 
   3 -15  11       34.62       39.39      6.30 o 
   4 -15  11      193.25      199.89     10.46 o 
   5 -15  11      296.72      310.35     12.79 o 
   6 -15  11      105.05       95.20      7.89 o 
   7 -15  11      216.08      243.25     11.64 o 
   8 -15  11        6.13        3.34      7.81 o 
   9 -15  11       22.20       22.99      8.94 o 
  -4 -14  11        7.73       19.44      5.44 o 
  -3 -14  11      146.22      124.79     10.47 o 
  -2 -14  11        1.63        3.31      4.61 o 
  -1 -14  11      312.87      278.97     12.02 o 
   0 -14  11      194.99      180.22      9.73 o 
   1 -14  11      300.50      264.92     11.63 o 
   2 -14  11       36.87       30.81      5.56 o 
   3 -14  11      178.79      171.33      9.48 o 
   4 -14  11       81.44       81.89      7.27 o 
   5 -14  11       12.89        6.32      4.91 o 
   6 -14  11      367.62      348.73     13.20 o 
   7 -14  11       82.98       76.70      7.33 o 
   8 -14  11       17.80       42.58      9.51 o 
   9 -14  11       85.74       87.21     12.13 o 
  -5 -13  11      240.87      222.80     11.29 o 
  -4 -13  11       72.74      100.24      8.11 o 
  -3 -13  11      150.39      175.20      9.85 o 
  -2 -13  11       94.85       79.08      7.77 o 
  -1 -13  11       77.92       80.10      7.24 o 
   0 -13  11      103.43       84.77      7.08 o 
   1 -13  11       72.52       76.58      6.88 o 
   2 -13  11       72.25       56.81      6.29 o 
   3 -13  11        7.38       10.18      4.72 o 
   4 -13  11        6.18        7.69      4.39 o 
   5 -13  11      448.64      431.18     14.18 o 
   6 -13  11     1668.15     1564.95     30.38 o 
   7 -13  11      163.65      189.75      9.74 o 
   8 -13  11       12.80       12.77      7.88 o 
   9 -13  11      116.08       90.90     12.21 o 
  11 -13  11        3.14       15.00      5.46 o 
  -6 -12  11      247.66      250.78     12.18 o 
  -5 -12  11      282.02      324.38     17.10 o 
  -4 -12  11       12.12        0.00      4.34 o 
  -3 -12  11       54.03       52.19      7.88 o 
  -2 -12  11       10.46       16.22      4.66 o 
  -1 -12  11       16.76       13.85      4.39 o 
   0 -12  11      769.82      779.80     36.76 o 
   1 -12  11       33.46       40.60      7.10 o 
   2 -12  11      149.61      152.52      8.37 o 
   3 -12  11      304.37      310.18     11.64 o 
   4 -12  11        4.79       15.30      4.72 o 
   5 -12  11      145.69      145.52      8.39 o 
   6 -12  11      698.87      693.96     20.05 o 
   7 -12  11      314.53      291.68     11.50 o 
   8 -12  11      377.57      430.38     22.07 o 
   9 -12  11        0.66        0.00      7.17 o 
  10 -12  11       99.03      117.48      9.41 o 
  11 -12  11       66.58       80.33     12.77 o 
  -7 -11  11       20.98       13.71      5.18 o 
  -6 -11  11      223.10      221.67     19.66 o 
  -5 -11  11       45.03       39.84      6.04 o 
  -4 -11  11       46.79       46.00      6.01 o 
  -3 -11  11       63.11       65.34      6.43 o 
  -2 -11  11       35.75       32.57      5.19 o 
  -1 -11  11      178.19      181.51      9.08 o 
   0 -11  11      574.91      549.78     15.45 o 
   1 -11  11      406.63      458.29     13.95 o 
   2 -11  11      819.24      764.45     42.90 o 
   3 -11  11      797.90      718.43     17.88 o 
   4 -11  11      200.03      194.39      9.12 o 
   5 -11  11      200.59      193.81      9.69 o 
   6 -11  11      469.11      471.92     14.14 o 
   7 -11  11      110.11      105.65      7.36 o 
   8 -11  11       15.89       14.19      8.02 o 
   9 -11  11      275.90      256.03     17.81 o 
  10 -11  11       53.50       48.63      7.34 o 
  11 -11  11      215.56      203.16     11.64 o 
  -8 -10  11       81.21      109.64     13.41 o 
  -7 -10  11       59.99       71.70      7.16 o 
  -6 -10  11      459.26      489.31     15.94 o 
  -5 -10  11       31.53       25.42      6.53 o 
  -4 -10  11       60.68       48.73      6.02 o 
  -3 -10  11      221.99      216.85      9.93 o 
  -2 -10  11      153.26      128.64     14.58 o 
  -1 -10  11     1146.04     1183.10     23.96 o 
   0 -10  11      304.86      334.55     11.54 o 
   1 -10  11     1015.32      941.68     23.24 o 
   2 -10  11       12.11       11.74      4.28 o 
   3 -10  11      401.14      378.17     12.01 o 
   4 -10  11       17.91       23.23      4.72 o 
   5 -10  11       13.79        8.13      3.93 o 
   6 -10  11      415.96      384.45     12.37 o 
   7 -10  11      322.72      308.33     18.02 o 
   8 -10  11      179.56      182.09     14.76 o 
   9 -10  11       20.16       24.96      6.37 o 
  10 -10  11      265.84      266.09     13.06 o 
  11 -10  11       59.09       81.93      6.36 o 
  12 -10  11        9.81       15.80     11.57 o 
  -9  -9  11        1.76       18.17      7.66 o 
  -8  -9  11      244.40      225.02     16.46 o 
  -7  -9  11       54.65       47.85      5.91 o 
  -6  -9  11       52.96       53.54      5.94 o 
  -5  -9  11        2.85        4.55      4.01 o 
  -4  -9  11       12.65        6.48      5.68 o 
  -3  -9  11      207.33      189.00      9.05 o 
  -2  -9  11        4.10        1.66      6.67 o 
  -1  -9  11      401.24      390.76     12.22 o 
   0  -9  11       27.21       23.33      4.53 o 
   1  -9  11      767.48      723.57     22.60 o 
   2  -9  11       25.98       35.62      5.75 o 
   3  -9  11      654.04      623.13     15.43 o 
   4  -9  11      108.37       96.71      6.35 o 
   5  -9  11      908.80      956.72     20.13 o 
   6  -9  11      655.85      630.82     15.77 o 
   7  -9  11      822.83      879.07     30.66 o 
   8  -9  11      397.84      373.04     19.51 o 
   9  -9  11      358.13      326.07     11.14 o 
  10  -9  11       51.66       55.30      5.69 o 
  11  -9  11       67.18       69.09      6.78 o 
  12  -9  11       25.14       25.00      5.80 o 
  -9  -8  11      262.11      304.49     18.88 o 
  -8  -8  11      214.75      250.78     17.10 o 
  -7  -8  11       15.27       21.72      9.90 o 
  -6  -8  11        3.50        3.22      4.06 o 
  -5  -8  11      163.65      158.64      8.37 o 
  -4  -8  11      315.49      330.54     11.61 o 
  -3  -8  11      466.95      489.77     14.17 o 
  -2  -8  11        1.04        0.00      3.10 o 
  -1  -8  11      729.17      679.30     16.23 o 
   0  -8  11       15.84       26.98      4.39 o 
   1  -8  11       77.85       70.78      6.42 o 
   2  -8  11      731.11      653.87     15.50 o 
   3  -8  11     1011.70     1035.03     20.59 o 
   4  -8  11        9.36       10.11      3.66 o 
   5  -8  11        6.76        7.75      4.15 o 
   6  -8  11      469.71      481.32     14.80 o 
   7  -8  11     1788.16     1820.99     33.06 o 
   8  -8  11      943.57      957.34     30.58 o 
   9  -8  11       97.73       99.75      6.84 o 
  10  -8  11      566.94      622.81     15.88 o 
  11  -8  11       21.23        8.05      5.19 o 
  12  -8  11        3.85        1.58      4.93 o 
 -10  -7  11        2.45       26.18      7.45 o 
  -9  -7  11      381.67      311.02     19.23 o 
  -8  -7  11       47.73       27.21      5.01 o 
  -7  -7  11        7.18        4.36      7.03 o 
  -6  -7  11        1.34        0.00      9.15 o 
  -5  -7  11      250.04      261.12     12.77 o 
  -4  -7  11      605.67      482.20     13.97 o 
  -3  -7  11     1182.60     1034.88     21.58 o 
  -2  -7  11      157.44      165.91      7.93 o 
  -1  -7  11      509.37      454.39     17.85 o 
   0  -7  11      126.49      114.66      6.57 o 
   1  -7  11      235.28      196.44      8.15 o 
   2  -7  11      490.54      453.59     12.34 o 
   3  -7  11      696.95      663.50     15.37 o 
   4  -7  11      807.92      799.50     17.38 o 
   5  -7  11      382.13      338.56      8.44 o 
   6  -7  11      116.30      121.13      5.52 o 
   7  -7  11      419.10      409.26     20.22 o 
   8  -7  11      926.28      992.60     23.45 o 
   9  -7  11      114.81      119.25     10.80 o 
  10  -7  11      139.33      146.88      8.13 o 
  11  -7  11      100.24       95.87      8.57 o 
  12  -7  11       10.79        0.07      4.84 o 
 -10  -6  11        7.19        7.31      7.17 o 
  -9  -6  11      253.45      278.95     17.88 o 
  -8  -6  11        4.62       11.79      4.61 o 
  -7  -6  11       73.21       49.29      5.59 o 
  -6  -6  11      222.93      211.43     20.72 o 
  -5  -6  11      196.32      188.48     14.62 o 
  -4  -6  11      881.65      963.99     24.48 o 
  -3  -6  11      222.36      291.39     20.19 o 
  -2  -6  11       97.39       71.61     13.02 o 
  -1  -6  11     1389.90     1439.73     25.86 o 
   0  -6  11      330.39      341.53     10.55 o 
   1  -6  11      464.54      533.09     13.44 o 
   2  -6  11     1586.76     1601.67     27.42 o 
   3  -6  11      197.36      201.92      8.37 o 
   4  -6  11     1012.47     1004.51     15.91 o 
   5  -6  11        9.92       13.19      2.88 o 
   6  -6  11      127.74      130.34      5.57 o 
   7  -6  11        1.85        3.83      3.72 o 
   8  -6  11        4.10        2.47      3.82 o 
   9  -6  11       21.65       29.59      4.82 o 
  10  -6  11      303.13      302.68     14.41 o 
  11  -6  11        1.36        8.59      5.15 o 
  12  -6  11        6.88        2.81      5.78 o 
 -11  -5  11        2.47       13.77      7.24 o 
 -10  -5  11       47.03       71.88     10.64 o 
  -9  -5  11      255.69      209.48     15.54 o 
  -8  -5  11      335.78      327.44     12.13 o 
  -7  -5  11       26.58       19.35      5.39 o 
  -6  -5  11       90.75       78.83      6.53 o 
  -5  -5  11      738.92      742.99     29.87 o 
  -4  -5  11      715.86      574.06     27.43 o 
  -3  -5  11      277.79      360.10     29.80 o 
  -2  -5  11      387.49      473.73     12.90 o 
  -1  -5  11       19.02       17.25      3.87 o 
   0  -5  11      463.51      426.64     18.31 o 
   1  -5  11     1938.30     1790.75     23.89 o 
   2  -5  11      211.25      228.01      6.40 o 
   3  -5  11      440.60      390.33     11.70 o 
   4  -5  11        2.70        5.78      3.79 o 
   5  -5  11       21.81       20.88      3.42 o 
   6  -5  11      561.75      564.42     15.34 o 
   7  -5  11       39.18       39.99      4.74 o 
   8  -5  11      432.79      437.81     12.07 o 
   9  -5  11       45.51       58.33      9.62 o 
  10  -5  11        0.67        0.00      4.67 o 
  11  -5  11      161.10      181.34     11.04 o 
 -11  -4  11        5.34        4.54      7.38 o 
 -10  -4  11      118.18      107.15     11.71 o 
  -9  -4  11      527.65      535.97     23.63 o 
  -8  -4  11       16.64       24.95      4.74 o 
  -7  -4  11       16.02       20.57      8.83 o 
  -6  -4  11      243.04      187.50      9.90 o 
  -5  -4  11      237.12      192.44     13.20 o 
  -4  -4  11      328.84      376.20     26.11 o 
  -3  -4  11      139.18       76.69     11.50 o 
  -2  -4  11     1351.21     1299.73     23.93 o 
  -1  -4  11     1789.49     1760.02     25.72 o 
   0  -4  11       71.58       60.93      3.80 o 
   1  -4  11       83.21       62.02      3.83 o 
   2  -4  11       35.29       31.72      3.63 o 
   3  -4  11       20.14       19.25      2.83 o 
   4  -4  11     1261.46     1195.01     64.86 o 
   5  -4  11      114.24      112.55      5.14 o 
   6  -4  11      217.81      218.59      7.97 o 
   7  -4  11      629.89      624.56     14.01 o 
   8  -4  11       69.73       57.77      5.52 o 
   9  -4  11      194.05      183.87     10.38 o 
  10  -4  11       81.22       85.75      8.21 o 
  11  -4  11      431.60      465.38     28.74 o 
 -11  -3  11      253.21      232.89     16.82 o 
 -10  -3  11        3.60        3.83      6.95 o 
  -9  -3  11      266.92      267.20     11.09 o 
  -8  -3  11      234.40      225.32      9.91 o 
  -7  -3  11       21.59       13.05      4.54 o 
  -6  -3  11     1318.37     1126.29     23.05 o 
  -5  -3  11        1.62        3.13      3.84 o 
  -4  -3  11        4.01       14.98      2.81 o 
  -3  -3  11      301.90      340.79      7.78 o 
  -2  -3  11        7.15        9.39      2.55 o 
  -1  -3  11      581.65      587.84     10.58 o 
   0  -3  11      365.85      402.79      8.45 o 
   1  -3  11       40.13       20.94      2.86 o 
   2  -3  11      263.06      336.75      7.88 o 
   3  -3  11     1978.65     1960.18     25.27 o 
   4  -3  11      296.33      280.35      7.61 o 
   5  -3  11     2680.54     2710.04     33.42 o 
   6  -3  11        3.28        6.18      3.56 o 
   7  -3  11       66.38       82.05      8.28 o 
   8  -3  11       97.86      100.26      7.83 o 
   9  -3  11      970.22     1002.13     24.73 o 
  10  -3  11      358.98      379.86     15.07 o 
  11  -3  11      101.52      119.74      9.53 o 
 -12  -2  11       12.71       30.51      8.80 o 
 -11  -2  11       76.55      100.98     12.13 o 
 -10  -2  11        0.47        0.00      6.95 o 
  -9  -2  11      263.26      273.59     10.97 o 
  -8  -2  11      555.44      519.44     27.04 o 
  -7  -2  11       27.31       53.54      5.67 o 
  -6  -2  11     1664.76     1790.73     29.85 o 
  -5  -2  11     2511.07     2473.81     30.75 o 
  -4  -2  11       71.69       84.15      4.32 o 
  -3  -2  11      246.34      288.02      7.25 o 
  -2  -2  11      409.72      373.22      8.24 o 
  -1  -2  11     3551.34     3500.15     48.17 o 
   0  -2  11       10.54       15.33      2.62 o 
   1  -2  11      683.84      591.96     10.90 o 
   2  -2  11      423.58      435.14      9.20 o 
   3  -2  11     2062.19     2142.70     27.33 o 
   4  -2  11       54.41       70.52      5.08 o 
   5  -2  11      136.96      125.63      6.18 o 
   6  -2  11       41.84       47.04      4.65 o 
   7  -2  11      154.63      142.57      9.19 o 
   8  -2  11       25.91       22.98      5.59 o 
   9  -2  11        7.79        3.73      5.12 o 
  10  -2  11       44.32       51.15      6.97 o 
 -12  -1  11        8.95       22.99      7.81 o 
 -11  -1  11       40.01       32.86      8.30 o 
 -10  -1  11        0.10        7.24      6.39 o 
  -9  -1  11      340.81      322.39     11.94 o 
  -8  -1  11       48.44       34.76      5.16 o 
  -7  -1  11      399.92      310.97     11.35 o 
  -6  -1  11      565.18      590.40     11.80 o 
  -5  -1  11       42.45       43.90      3.75 o 
  -4  -1  11       25.72       18.24      2.90 o 
  -3  -1  11       30.10        9.16      2.61 o 
  -2  -1  11      580.04      664.05     31.33 o 
  -1  -1  11      352.14      381.65      8.36 o 
   0  -1  11     1106.72     1162.64     16.91 o 
   1  -1  11        1.38        2.56      2.53 o 
   2  -1  11       70.98       60.19      3.78 o 
   3  -1  11      311.81      264.57     35.30 o 
   4  -1  11       77.12       57.88      3.62 o 
   5  -1  11      116.88      117.18      5.78 o 
   6  -1  11      579.77      570.94     16.14 o 
   7  -1  11      466.28      403.92     24.87 o 
   8  -1  11      111.19      111.01      8.39 o 
   9  -1  11      185.66      211.72     12.28 o 
  10  -1  11        0.63        0.00      5.23 o 
 -12   0  11        2.07        0.00      6.46 o 
 -11   0  11       62.17       90.40     11.00 o 
 -10   0  11       17.10       16.46      5.07 o 
  -9   0  11      718.58      683.26     14.06 o 
  -8   0  11        2.23        0.00      3.16 o 
  -7   0  11       19.29       38.91      5.28 o 
  -6   0  11      237.01      308.79      8.34 o 
  -5   0  11      180.11      174.96      6.08 o 
  -4   0  11     1057.03     1182.46     20.65 o 
  -3   0  11      362.44      384.79     11.85 o 
  -2   0  11      600.81      537.24     10.16 o 
  -1   0  11       30.78       36.32      3.24 o 
   0   0  11     1329.96     1287.11     46.33 o 
   1   0  11     1489.68     1448.21     25.01 o 
   2   0  11      114.50      122.69      8.80 o 
   3   0  11      447.31      489.38      8.90 o 
   4   0  11      487.17      519.58     13.78 o 
   5   0  11       85.38       81.21      8.27 o 
   6   0  11       11.76        9.63      4.71 o 
   7   0  11       20.62       19.73      5.27 o 
   8   0  11       54.18       61.30      8.41 o 
   9   0  11       27.55       22.66     10.82 o 
 -11   1  11       14.57       17.10      7.66 o 
 -10   1  11        9.45        8.13      4.62 o 
  -9   1  11      395.42      392.18     13.09 o 
  -8   1  11      698.48      769.42     18.55 o 
  -7   1  11      148.08      116.71     10.29 o 
  -6   1  11       73.87       55.25      5.49 o 
  -5   1  11      341.63      353.01     11.31 o 
  -4   1  11      418.24      479.58     15.68 o 
  -3   1  11       22.74       14.74      3.73 o 
  -2   1  11      178.06      150.03      7.29 o 
  -1   1  11       63.31       55.15      5.23 o 
   0   1  11      242.97      185.72     10.72 o 
   1   1  11      351.41      327.52     10.93 o 
   2   1  11      475.04      452.60      8.39 o 
   3   1  11       18.84       22.50      2.92 o 
   4   1  11       98.72       90.48      5.03 o 
   5   1  11      293.03      288.60     10.95 o 
   6   1  11      353.14      389.17     13.41 o 
   7   1  11      386.67      407.96     14.39 o 
   8   1  11      414.89      419.95     23.35 o 
   9   1  11        7.46        0.00      6.32 o 
 -12   2  11       75.59       97.64     13.27 o 
 -11   2  11        1.88        7.59      7.45 o 
 -10   2  11        1.49        1.10      4.86 o 
  -9   2  11      472.84      440.83     14.17 o 
  -8   2  11       14.88        0.00      6.32 o 
  -7   2  11       33.04       57.02      5.97 o 
  -6   2  11       59.06       66.07      7.84 o 
  -5   2  11      799.68      798.19     18.44 o 
  -4   2  11      997.32     1042.40     40.20 o 
  -3   2  11       98.70      119.27     10.47 o 
  -2   2  11      238.04      218.94      9.11 o 
  -1   2  11        7.82        8.13      4.65 o 
   0   2  11      267.21      267.92     10.18 o 
   1   2  11       32.19       34.04      5.16 o 
   2   2  11        8.30        1.21      4.79 o 
   3   2  11       27.24       23.55      4.45 o 
   4   2  11       57.09       70.27      6.21 o 
   5   2  11      293.05      268.02     16.96 o 
   6   2  11       10.53       20.93      7.59 o 
   7   2  11      174.30      110.98     12.63 o 
   8   2  11      113.34      102.68     12.28 o 
 -12   3  11       65.72       64.79     11.50 o 
 -11   3  11        4.83        7.59      8.66 o 
 -10   3  11      274.46      261.43     15.58 o 
  -9   3  11       29.97       23.24      5.78 o 
  -8   3  11      562.18      588.93     16.68 o 
  -7   3  11      642.52      587.55     16.28 o 
  -6   3  11      113.29       99.23      7.17 o 
  -5   3  11      152.06      155.52     14.33 o 
  -4   3  11      973.61      920.74     20.42 o 
  -3   3  11       11.29       13.20      4.29 o 
  -2   3  11       20.76       23.65      9.30 o 
  -1   3  11        6.88        5.78      3.83 o 
   0   3  11       20.46       26.73      5.04 o 
   1   3  11      508.77      470.32     14.23 o 
   2   3  11      525.45      517.04     15.00 o 
   3   3  11      130.27      136.17      8.00 o 
   4   3  11       53.32       57.55      9.30 o 
   5   3  11       48.48       45.20      9.15 o 
   6   3  11      180.43      157.75     14.19 o 
   7   3  11      319.98      324.86     20.44 o 
 -12   4  11      244.37      244.75     19.09 o 
 -11   4  11        9.98       11.00      9.30 o 
 -10   4  11        8.31       11.15      5.21 o 
  -9   4  11      127.46      116.05     12.74 o 
  -8   4  11       47.48       27.00      5.61 o 
  -7   4  11      446.43      470.47     16.89 o 
  -6   4  11       56.27       50.07      6.07 o 
  -5   4  11       60.60       59.77      6.04 o 
  -4   4  11      644.84      708.23     18.02 o 
  -3   4  11      137.32      147.13      8.10 o 
  -2   4  11      361.05      319.90     11.80 o 
  -1   4  11      720.75      755.75     18.84 o 
   0   4  11      241.25      197.10      9.77 o 
   1   4  11     1156.70     1146.44     24.63 o 
   2   4  11      206.66      213.94     10.19 o 
   3   4  11      100.98      100.88      7.63 o 
   4   4  11       73.89       73.02     12.21 o 
   5   4  11       50.61       46.76      9.15 o 
   6   4  11      132.21      188.97     15.33 o 
   7   4  11       60.59       68.26     10.43 o 
 -12   5  11        0.56        5.75      9.01 o 
 -11   5  11       10.05        2.48      8.37 o 
 -10   5  11       19.69       18.28      5.98 o 
  -9   5  11      303.94      352.90     13.60 o 
  -8   5  11        4.82        4.86      4.91 o 
  -7   5  11       90.08       87.25      7.49 o 
  -6   5  11        8.21       16.69      5.05 o 
  -5   5  11      412.70      404.63     23.95 o 
  -4   5  11      364.91      333.23     12.47 o 
  -3   5  11        2.35        0.00      4.08 o 
  -2   5  11      452.82      440.96     14.41 o 
  -1   5  11      453.73      431.64     14.30 o 
   0   5  11      108.81      106.10      8.00 o 
   1   5  11        0.22        0.00      4.41 o 
   2   5  11      565.48      601.26     17.59 o 
   3   5  11      288.98      308.23     12.72 o 
   4   5  11       65.10       49.46     11.50 o 
   5   5  11       63.55       59.68     12.28 o 
   6   5  11       73.01       73.30     10.79 o 
 -11   6  11       29.32       26.19      6.57 o 
 -10   6  11      154.02      163.97     10.23 o 
  -9   6  11        0.40       10.39      5.47 o 
  -8   6  11        8.18        0.00      8.41 o 
  -7   6  11      321.41      338.21     15.11 o 
  -6   6  11      114.01      109.82      8.16 o 
  -5   6  11       90.26       90.82     10.72 o 
  -4   6  11       60.77       64.26      6.71 o 
  -3   6  11        9.89       17.19      4.89 o 
  -2   6  11      279.58      264.56     11.64 o 
  -1   6  11        9.99       13.46      6.78 o 
   0   6  11     1077.92     1111.54     25.42 o 
   1   6  11        6.45        6.42      5.14 o 
   2   6  11       47.11       65.70      7.08 o 
   3   6  11       78.65       86.40      7.88 o 
   4   6  11        7.42       11.21      9.93 o 
   5   6  11       16.96       22.92      8.66 o 
 -11   7  11        0.13        0.59      5.90 o 
 -10   7  11      361.15      386.89     23.74 o 
  -9   7  11       26.92       26.71      6.67 o 
  -8   7  11      156.89      160.90     10.02 o 
  -7   7  11      310.50      271.38     20.26 o 
  -6   7  11       84.38       89.98     10.54 o 
  -5   7  11      583.75      534.13     16.97 o 
  -4   7  11        0.34        2.86      4.58 o 
  -3   7  11       90.72       80.14      7.29 o 
  -2   7  11      176.68      185.33     17.49 o 
  -1   7  11       11.40        7.57      7.42 o 
   0   7  11      300.07      290.96     12.80 o 
   1   7  11       91.76      101.10      8.46 o 
   2   7  11        8.42       14.55      8.13 o 
   3   7  11       10.25       13.34      8.02 o 
   4   7  11       45.18       45.49     10.15 o 
 -10   8  11      119.86      126.52      9.79 o 
  -9   8  11       11.88       21.20      6.27 o 
  -8   8  11       16.77       32.05      8.69 o 
  -7   8  11        6.82       17.02      9.44 o 
  -6   8  11      173.73      165.71     10.18 o 
  -5   8  11      149.32      162.00     10.13 o 
  -4   8  11       65.16       50.45      6.53 o 
  -3   8  11      127.19      155.54      9.86 o 
  -2   8  11      128.21      136.31      9.27 o 
  -1   8  11       82.77       89.25      9.15 o 
   0   8  11      222.51      229.52     11.85 o 
   1   8  11        2.98        2.93      4.81 o 
   2   8  11        4.37        2.31      4.47 o 
  -9   9  11        7.74       14.42      8.41 o 
  -8   9  11       36.07       34.75      6.79 o 
  -7   9  11       46.04       53.97      7.81 o 
  -6   9  11       20.28       21.90      5.83 o 
  -5   9  11       31.97       35.85      7.95 o 
  -4   9  11       79.56       90.13      7.80 o 
  -3   9  11       75.19       73.89      8.83 o 
  -2   9  11       47.94       44.85      6.66 o 
  -1   9  11       38.98       41.60      6.19 o 
   0   9  11      127.46      165.93     13.62 o 
  -7  10  11      135.51      139.01     15.08 o 
  -6  10  11       74.78       84.38      8.52 o 
  -5  10  11       86.47      101.07      8.96 o 
  -4  10  11        1.63       18.11      5.85 o 
  -3  10  11        0.94        2.95      4.02 o 
  -2  10  11        7.61       24.34     15.04 o 
   3 -17  12       26.00       18.51      6.17 o 
   4 -17  12      191.40      201.34     11.54 o 
   5 -17  12      121.93      138.86     15.22 o 
   0 -16  12       43.46       51.35      6.51 o 
   1 -16  12       73.42       86.91      8.25 o 
   2 -16  12       47.95       37.95      6.65 o 
   3 -16  12       49.84       41.90      6.75 o 
   4 -16  12       21.53       13.30      5.82 o 
   5 -16  12      139.80      176.79     10.46 o 
   6 -16  12       10.32        2.86      5.27 o 
   7 -16  12       45.50       54.95      7.12 o 
   8 -16  12        3.04        0.00      7.95 o 
  -2 -15  12       20.40       40.58      6.28 o 
  -1 -15  12      483.22      484.64     16.51 o 
   0 -15  12      310.74      314.95     37.08 o 
   1 -15  12       14.11       17.49      5.60 o 
   2 -15  12        3.07        9.04      6.78 o 
   3 -15  12      253.57      236.76     11.39 o 
   4 -15  12      113.23      129.17      8.80 o 
   5 -15  12       78.63       95.94      8.08 o 
   6 -15  12      133.71      145.88      9.33 o 
   7 -15  12       63.61       74.22      7.52 o 
   8 -15  12      227.55      195.85     16.39 o 
   9 -15  12        7.98       14.33      8.80 o 
  -4 -14  12       35.29       39.00      6.27 o 
  -3 -14  12        4.28       18.31      5.33 o 
  -2 -14  12       22.44       19.85      8.27 o 
  -1 -14  12      166.68      165.55      9.68 o 
   0 -14  12      378.75      350.44     26.97 o 
   1 -14  12       11.59        6.40      4.86 o 
   2 -14  12       69.93       70.47      7.00 o 
   3 -14  12       29.48       17.19      5.26 o 
   4 -14  12        0.97        0.57      4.64 o 
   5 -14  12      140.44      151.13      9.18 o 
   6 -14  12        0.57        4.42      5.04 o 
   7 -14  12       77.74       90.67      7.75 o 
   8 -14  12      286.15      280.01     18.80 o 
   9 -14  12        9.63       18.95      8.73 o 
  10 -14  12       22.02       34.27      9.86 o 
  -5 -13  12       92.02      120.99      9.08 o 
  -4 -13  12      144.99      153.48     16.00 o 
  -3 -13  12       54.61       38.24      6.02 o 
  -2 -13  12       70.51       82.34      7.38 o 
  -1 -13  12        4.57       10.99      4.83 o 
   0 -13  12       97.64      104.15     13.59 o 
   1 -13  12       79.86       83.59      7.04 o 
   2 -13  12       80.28       61.91      6.55 o 
   3 -13  12       49.80       62.48      6.52 o 
   4 -13  12      264.45      257.20     11.53 o 
   5 -13  12      577.20      587.70     23.42 o 
   6 -13  12      514.78      497.68     15.59 o 
   7 -13  12      232.27      224.10     10.77 o 
   8 -13  12      596.90      601.47     27.18 o 
   9 -13  12        1.48        9.79      8.09 o 
  -6 -12  12       37.06       51.91      6.76 o 
  -5 -12  12       69.39       59.63      6.92 o 
  -4 -12  12      138.80      131.77     14.44 o 
  -3 -12  12      122.60      131.94      8.67 o 
  -2 -12  12       61.14       61.74      6.17 o 
  -1 -12  12       87.91       83.03      6.87 o 
   0 -12  12      296.01      238.23     11.46 o 
   1 -12  12      238.29      253.51     15.75 o 
   2 -12  12      101.98       98.66      7.40 o 
   3 -12  12       51.72       52.41      6.09 o 
   4 -12  12        4.51        1.62      4.65 o 
   5 -12  12      137.70      111.36      7.65 o 
   6 -12  12       96.24       97.97      7.43 o 
   7 -12  12      641.78      674.27     27.82 o 
   8 -12  12      180.26      202.81     15.97 o 
   9 -12  12       10.63       10.36      8.59 o 
  10 -12  12       47.22       67.00      7.75 o 
  11 -12  12       35.31       60.25      9.40 o 
  -7 -11  12       50.32       43.95      6.25 o 
  -6 -11  12       27.01       17.41      5.32 o 
  -5 -11  12      269.73      308.97     12.80 o 
  -4 -11  12      119.61      129.86      8.65 o 
  -3 -11  12       27.04       27.05      5.75 o 
  -2 -11  12       21.07       33.19      4.98 o 
  -1 -11  12       64.52       77.20      6.61 o 
   0 -11  12      999.33      923.21     21.32 o 
   1 -11  12      326.87      290.64     11.11 o 
   2 -11  12      252.64      241.33     10.34 o 
   3 -11  12      124.52      120.25      8.59 o 
   4 -11  12      273.70      292.71     11.25 o 
   5 -11  12      390.44      365.73     20.97 o 
   6 -11  12      120.07      128.04      7.99 o 
   7 -11  12       19.23       17.60      7.88 o 
   8 -11  12      927.23      950.46     34.56 o 
   9 -11  12       19.76       25.12      8.02 o 
  10 -11  12       34.58       32.77      6.51 o 
  11 -11  12      127.67      144.22     10.23 o 
  -8 -10  12        3.78       15.90      7.38 o 
  -7 -10  12        0.68        2.15     11.82 o 
  -6 -10  12      218.50      256.04     11.58 o 
  -5 -10  12      238.62      228.38     16.71 o 
  -4 -10  12      302.34      263.13     11.19 o 
  -3 -10  12       37.81       48.38      5.44 o 
  -2 -10  12      235.17      221.98     13.98 o 
  -1 -10  12       10.80       14.05      4.93 o 
   0 -10  12      601.36      627.00     16.56 o 
   1 -10  12     1088.02      993.20     21.52 o 
   2 -10  12       82.43       64.02      5.89 o 
   3 -10  12      106.37      109.27      9.69 o 
   4 -10  12        4.29        4.61      4.33 o 
   5 -10  12       10.62        9.33      4.15 o 
   6 -10  12      928.30      901.29     20.52 o 
   7 -10  12        1.20        0.00      5.11 o 
   8 -10  12      590.15      599.20     26.33 o 
   9 -10  12        0.48        0.00      5.71 o 
  10 -10  12        8.67       18.89      5.97 o 
  11 -10  12       48.67       47.73      7.16 o 
  -8  -9  12        0.09        4.33      5.68 o 
  -7  -9  12       27.95       25.94      5.21 o 
  -6  -9  12      592.02      444.51     31.15 o 
  -5  -9  12       96.66      102.68      7.54 o 
  -4  -9  12      336.48      305.76     11.76 o 
  -3  -9  12       40.87       26.67      4.82 o 
  -2  -9  12      192.89      169.65      8.55 o 
  -1  -9  12       45.75       48.99      5.42 o 
   0  -9  12       18.71       29.05      8.62 o 
   1  -9  12      192.10      193.33      8.70 o 
   2  -9  12      234.49      264.82      9.95 o 
   3  -9  12      193.70      170.89      8.28 o 
   4  -9  12       54.86       46.90      5.31 o 
   5  -9  12      991.79      949.41     31.54 o 
   6  -9  12      622.19      631.64     17.53 o 
   7  -9  12      537.08      490.41     22.71 o 
   8  -9  12        1.07        0.00      5.32 o 
   9  -9  12       90.97       96.18      9.16 o 
  10  -9  12      428.86      422.14     16.93 o 
  11  -9  12        2.40        0.00      5.70 o 
  -9  -8  12       85.52      113.75     12.13 o 
  -8  -8  12        9.53       10.93      4.51 o 
  -7  -8  12      296.97      309.55     12.38 o 
  -6  -8  12      186.01      229.63     19.73 o 
  -5  -8  12       42.18       32.66      5.06 o 
  -4  -8  12       61.77       56.98      5.52 o 
  -3  -8  12       56.40       58.55      8.34 o 
  -2  -8  12      447.02      453.95     14.44 o 
  -1  -8  12       35.22       27.57      4.74 o 
   0  -8  12      597.91      567.04     14.94 o 
   1  -8  12      710.25      746.68     17.44 o 
   2  -8  12       88.91       76.57      5.95 o 
   3  -8  12       59.18       51.50      5.24 o 
   4  -8  12       16.10       13.98      4.08 o 
   5  -8  12        6.91        7.38      3.62 o 
   6  -8  12      260.83      260.63      9.82 o 
   7  -8  12      249.99      283.70     17.10 o 
   8  -8  12      139.70      144.69     11.71 o 
   9  -8  12      152.35      162.23     10.91 o 
  10  -8  12      249.81      272.69     10.76 o 
  11  -8  12       15.19       13.01      5.96 o 
  -9  -7  12       50.49       53.29      8.94 o 
  -8  -7  12       66.73       60.56      6.49 o 
  -7  -7  12       35.10       19.31      9.79 o 
  -6  -7  12      106.61       89.89      7.09 o 
  -5  -7  12       44.85       38.21      5.27 o 
  -4  -7  12      349.22      337.00     11.89 o 
  -3  -7  12       96.41       94.65      6.72 o 
  -2  -7  12      264.94      230.31      9.45 o 
  -1  -7  12      298.42      234.69      9.47 o 
   0  -7  12     1089.20     1176.13     30.76 o 
   1  -7  12      654.14      732.19     17.00 o 
   2  -7  12      963.13      825.07     20.47 o 
   3  -7  12        7.43       11.23      3.79 o 
   4  -7  12       98.20       91.29      6.20 o 
   5  -7  12      124.81      123.37     13.70 o 
   6  -7  12      216.73      226.49      7.35 o 
   7  -7  12      207.29      222.61      9.96 o 
   8  -7  12      158.05      156.70      7.80 o 
   9  -7  12      369.11      365.22     11.78 o 
  10  -7  12      340.22      338.46     11.88 o 
  11  -7  12       12.48       14.05      5.55 o 
 -10  -6  12      113.79      174.07     14.69 o 
  -9  -6  12        1.20        0.00      6.10 o 
  -8  -6  12       80.65       94.58      7.35 o 
  -7  -6  12      181.03      214.75      9.98 o 
  -6  -6  12      696.42      680.88     17.79 o 
  -5  -6  12      155.05      153.28      8.32 o 
  -4  -6  12      164.97      177.85     17.63 o 
  -3  -6  12     1355.48     1253.46     37.36 o 
  -2  -6  12      681.35      702.44     16.92 o 
  -1  -6  12      406.93      313.31     17.21 o 
   0  -6  12      158.79      123.69      9.58 o 
   1  -6  12     1759.28     1650.19     28.79 o 
   2  -6  12       89.73       94.18      6.10 o 
   3  -6  12      245.37      218.54      8.75 o 
   4  -6  12      140.49      134.08     10.47 o 
   5  -6  12      175.44      176.97      6.34 o 
   6  -6  12       93.58       86.60      6.46 o 
   7  -6  12      443.08      459.40     12.21 o 
   8  -6  12      129.19      119.31      6.98 o 
   9  -6  12       42.42       61.69      5.91 o 
  10  -6  12      153.61      181.85     10.82 o 
  11  -6  12       14.09       28.50      6.29 o 
 -10  -5  12       17.13       27.67      8.16 o 
  -9  -5  12       66.76       54.99      9.65 o 
  -8  -5  12        1.29        3.84      5.39 o 
  -7  -5  12       83.02       65.97      6.34 o 
  -6  -5  12      107.66      117.62     16.36 o 
  -5  -5  12       45.96       49.10      5.52 o 
  -4  -5  12      212.35      181.25      8.58 o 
  -3  -5  12     1058.24     1045.22     21.67 o 
  -2  -5  12      103.50       60.66      5.53 o 
  -1  -5  12     1331.71     1411.21     25.91 o 
   0  -5  12      113.76      103.46      6.40 o 
   1  -5  12      184.52      162.92     11.85 o 
   2  -5  12       94.72       56.09      5.89 o 
   3  -5  12      486.12      452.13      9.94 o 
   4  -5  12     1143.32     1097.11     17.50 o 
   5  -5  12      146.44      129.28      5.51 o 
   6  -5  12       22.16       21.70      4.31 o 
   7  -5  12      342.39      326.80     10.31 o 
   8  -5  12      216.74      237.69      9.24 o 
   9  -5  12       76.92       80.07      7.74 o 
  10  -5  12      554.83      615.06     19.64 o 
  11  -5  12        0.14        0.88      5.29 o 
 -11  -4  12      123.57      105.31     12.06 o 
 -10  -4  12       20.24       51.45      9.44 o 
  -9  -4  12       90.44      123.44      8.03 o 
  -8  -4  12      302.93      300.19     11.89 o 
  -7  -4  12      577.54      552.22     15.86 o 
  -6  -4  12      161.83      161.95      8.50 o 
  -5  -4  12      158.51      121.08      7.36 o 
  -4  -4  12      183.04      209.51      9.02 o 
  -3  -4  12      487.34      478.35     23.49 o 
  -2  -4  12      629.06      625.00     15.49 o 
  -1  -4  12       80.45       73.54      5.93 o 
   0  -4  12       61.87       61.66      4.17 o 
   1  -4  12      972.63      984.08     25.48 o 
   2  -4  12      432.00      498.23     11.01 o 
   3  -4  12       13.58       24.24      5.75 o 
   4  -4  12        4.26        9.29      4.10 o 
   5  -4  12      326.23      347.34      9.08 o 
   6  -4  12        5.16        2.71      3.56 o 
   7  -4  12      764.73      689.03     28.63 o 
   8  -4  12       70.96       60.68      5.55 o 
   9  -4  12       47.87       50.31      6.82 o 
  10  -4  12       27.66       23.45      7.31 o 
 -11  -3  12      108.27      149.23     13.98 o 
 -10  -3  12       93.72       63.37      9.79 o 
  -9  -3  12       87.73       80.16      6.92 o 
  -8  -3  12      580.06      556.34     17.78 o 
  -7  -3  12     2233.83     2127.91     36.82 o 
  -6  -3  12      219.52      184.42      9.01 o 
  -5  -3  12      105.32       73.90     10.57 o 
  -4  -3  12       25.91       10.22      4.97 o 
  -3  -3  12       24.51       17.34      3.90 o 
  -2  -3  12       22.36       13.83      2.87 o 
  -1  -3  12       11.60       18.77      3.34 o 
   0  -3  12      855.25      813.97     20.18 o 
   1  -3  12        7.32        7.94      2.87 o 
   2  -3  12     1503.98     1453.19     20.48 o 
   3  -3  12      272.61      241.95      7.14 o 
   4  -3  12     1095.73      970.98     40.32 o 
   5  -3  12      182.53      168.11     11.49 o 
   6  -3  12     1452.99     1404.57     22.52 o 
   7  -3  12      145.63      179.37      7.82 o 
   8  -3  12       58.32       68.56      7.41 o 
   9  -3  12        0.51        0.00      4.84 o 
  10  -3  12      151.90      188.03     33.53 o 
 -11  -2  12       10.21       10.93      6.95 o 
 -10  -2  12      173.90      203.73     14.90 o 
  -9  -2  12        1.51        0.03      4.11 o 
  -8  -2  12      366.43      356.01     12.62 o 
  -7  -2  12       62.97       76.34      6.66 o 
  -6  -2  12      293.50      346.36     16.04 o 
  -5  -2  12      304.92      251.46     12.65 o 
  -4  -2  12       45.26       30.55      4.84 o 
  -3  -2  12       14.29       12.01      3.00 o 
  -2  -2  12     1815.44     1906.98     24.81 o 
  -1  -2  12      419.39      402.13     10.10 o 
   0  -2  12     1236.81     1257.00     18.28 o 
   1  -2  12      528.51      467.47      9.91 o 
   2  -2  12      169.86      169.36      5.93 o 
   3  -2  12      503.90      494.20     10.55 o 
   4  -2  12        9.06        9.36      2.91 o 
   5  -2  12        5.02        1.92      3.49 o 
   6  -2  12       63.02       48.78      5.06 o 
   7  -2  12       11.42       12.61      6.07 o 
   8  -2  12      161.67      161.72      9.83 o 
   9  -2  12      104.93      110.21      8.83 o 
  10  -2  12        5.20        7.78      6.49 o 
 -11  -1  12        5.11       21.57      6.88 o 
 -10  -1  12      110.10      106.30     10.93 o 
  -9  -1  12        0.34        2.83      4.62 o 
  -8  -1  12      498.78      511.35     20.51 o 
  -7  -1  12        4.08        0.00      4.59 o 
  -6  -1  12       27.70       46.71      4.16 o 
  -5  -1  12       79.26       57.45      4.27 o 
  -4  -1  12      649.03      570.08     12.20 o 
  -3  -1  12      466.05      478.15     10.02 o 
  -2  -1  12      358.89      319.86      7.91 o 
  -1  -1  12      760.93      801.68     13.56 o 
   0  -1  12     1495.89     1483.95     20.81 o 
   1  -1  12      568.39      528.26     10.73 o 
   2  -1  12      119.92      100.22      4.92 o 
   3  -1  12        0.78        0.00      3.08 o 
   4  -1  12      292.27      256.23     11.33 o 
   5  -1  12       21.24       22.96      4.05 o 
   6  -1  12        0.38        0.43      4.63 o 
   7  -1  12      493.98      490.23     28.95 o 
   8  -1  12       35.44       37.61      6.36 o 
   9  -1  12        3.32       12.78     10.18 o 
  -9   0  12       20.37       14.69      6.46 o 
  -8   0  12        0.48        5.08      5.78 o 
  -7   0  12     1019.23     1079.01     22.59 o 
  -6   0  12      148.64      198.22      8.93 o 
  -5   0  12      932.26     1032.24     21.35 o 
  -4   0  12       91.30       61.79      5.73 o 
  -3   0  12     1090.82     1043.26     21.05 o 
  -2   0  12      367.74      371.76     11.39 o 
  -1   0  12      366.19      334.26     10.89 o 
   0   0  12      665.91      618.15     15.22 o 
   1   0  12       73.58       48.45      5.36 o 
   2   0  12      250.24      268.45     10.01 o 
   3   0  12      749.28      737.26     12.48 o 
   4   0  12      176.25      152.67      8.61 o 
   5   0  12      356.65      373.99     12.76 o 
   6   0  12        2.70        0.00      4.46 o 
   7   0  12      101.60       90.27      7.60 o 
   8   0  12       40.54       45.92      6.87 o 
   9   0  12      119.86      170.31     15.54 o 
 -10   1  12       16.03       12.09      5.01 o 
  -9   1  12       78.17       77.46      7.01 o 
  -8   1  12      280.19      262.24     10.93 o 
  -7   1  12      226.42      239.03     10.25 o 
  -6   1  12      100.75       67.49      6.24 o 
  -5   1  12      257.59      186.94      8.93 o 
  -4   1  12       22.44       33.37      5.17 o 
  -3   1  12       15.86        8.96      3.96 o 
  -2   1  12        2.22        3.92      3.38 o 
  -1   1  12       53.67       70.49      5.98 o 
   0   1  12       27.26       16.53      4.36 o 
   1   1  12       48.00       27.87      6.88 o 
   2   1  12      345.09      357.35     20.01 o 
   3   1  12       21.02       19.16      5.32 o 
   4   1  12      169.12      164.06     13.13 o 
   5   1  12      297.57      294.13     17.39 o 
   6   1  12      153.47      164.91     14.19 o 
   7   1  12      357.36      363.82     21.15 o 
   8   1  12      193.42      164.84     15.04 o 
 -11   2  12        0.50        0.00      7.81 o 
 -10   2  12      176.62      206.74     10.37 o 
  -9   2  12       36.14       40.14      6.49 o 
  -8   2  12      203.28      202.65     20.12 o 
  -7   2  12      177.88      153.89     10.15 o 
  -6   2  12        2.70       12.42      7.24 o 
  -5   2  12      901.30      979.78     21.43 o 
  -4   2  12       15.16       12.99      4.64 o 
  -3   2  12        1.33        2.95      3.90 o 
  -2   2  12      271.61      255.23     10.15 o 
  -1   2  12       10.76       18.30     10.47 o 
   0   2  12      152.37      122.11      7.67 o 
   1   2  12      772.18      806.09     19.18 o 
   2   2  12        2.18        2.68      7.38 o 
   3   2  12       46.06       62.64      6.11 o 
   4   2  12      275.33      260.92     16.89 o 
   5   2  12      344.25      330.89     19.37 o 
   6   2  12       94.35       99.91     11.99 o 
   7   2  12        9.28        5.39      6.81 o 
 -11   3  12       51.57       57.34     11.35 o 
 -10   3  12        0.59        0.00      5.57 o 
  -9   3  12        1.27        0.09      5.46 o 
  -8   3  12      349.58      339.21     13.00 o 
  -7   3  12      744.67      750.77     19.36 o 
  -6   3  12       77.92       56.01      7.03 o 
  -5   3  12      174.97      144.32     11.50 o 
  -4   3  12      916.66      893.67     20.81 o 
  -3   3  12        8.15        1.76      4.36 o 
  -2   3  12        0.10        0.00      3.64 o 
  -1   3  12        1.36        1.41      4.58 o 
   0   3  12      372.29      356.15     14.05 o 
   1   3  12      196.13      192.20     17.99 o 
   2   3  12      205.53      195.53      9.73 o 
   3   3  12      373.01      331.97     12.55 o 
   5   3  12       42.61       44.99      9.08 o 
   6   3  12      147.60      161.15     14.76 o 
   7   3  12       26.16       34.06      8.02 o 
 -11   4  12       58.55       62.73     11.50 o 
 -10   4  12        5.28        8.76      5.73 o 
  -9   4  12        1.60        0.00      4.92 o 
  -8   4  12       14.34       26.20     13.48 o 
  -7   4  12      589.39      512.98     16.06 o 
  -6   4  12       92.99      147.53     15.65 o 
  -5   4  12       62.29       84.75      7.23 o 
  -4   4  12      236.54      209.03     10.09 o 
  -3   4  12      164.11      130.56      8.16 o 
  -2   4  12        3.55        4.52      3.92 o 
  -1   4  12      417.88      431.60     19.12 o 
   0   4  12       43.57       47.68      6.05 o 
   1   4  12      187.34      241.00     13.52 o 
   2   4  12      610.19      606.89     17.57 o 
   3   4  12        0.00        4.97      6.07 o 
   4   4  12      286.94      267.60     19.73 o 
   6   4  12        0.47        0.00      5.89 o 
 -11   5  12       76.66       93.11     11.28 o 
 -10   5  12        0.38        0.35      5.29 o 
  -9   5  12        1.49        0.41      4.98 o 
  -8   5  12      114.53      110.09      8.47 o 
  -7   5  12      191.82      190.39     10.33 o 
  -6   5  12        1.15        1.69      4.79 o 
  -5   5  12      152.07      141.19      8.92 o 
  -4   5  12      297.49      282.68     11.78 o 
  -3   5  12      118.40      108.11      7.93 o 
  -2   5  12        2.02        0.13      4.20 o 
  -1   5  12      230.18      207.45     10.39 o 
   0   5  12        2.61        0.00      4.76 o 
   1   5  12      205.87      194.67     10.45 o 
   2   5  12      197.59      180.94     10.26 o 
   3   5  12       72.35       66.20      6.86 o 
   4   5  12        3.41        0.50      9.08 o 
   5   5  12       18.65       19.37     10.57 o 
 -10   6  12      153.08      148.06     10.25 o 
  -9   6  12       36.85       56.72     12.67 o 
  -8   6  12      306.67      286.08     12.90 o 
  -7   6  12       25.30       40.42      6.37 o 
  -6   6  12       33.89       32.06     11.18 o 
  -5   6  12        4.32        0.86      4.94 o 
  -4   6  12      128.31      111.69      9.01 o 
  -3   6  12      173.88      162.16     11.42 o 
  -2   6  12       26.94       31.68      5.91 o 
  -1   6  12      185.39      246.15     16.71 o 
   0   6  12       12.71       11.47      8.02 o 
   1   6  12       45.29       58.24      7.09 o 
   2   6  12      196.00      197.05     11.03 o 
   3   6  12        1.07        0.00      8.30 o 
   4   6  12       61.77       65.36     13.13 o 
 -10   7  12      142.38      176.29     11.12 o 
  -9   7  12       45.38       56.61      7.77 o 
  -8   7  12      314.21      373.34     15.01 o 
  -7   7  12      129.30      112.01      8.87 o 
  -6   7  12       18.25       19.06      5.74 o 
  -5   7  12      193.91      170.67     14.94 o 
  -4   7  12       16.11       23.65      5.38 o 
  -3   7  12      402.51      369.79     16.92 o 
  -2   7  12        2.38        0.00      4.45 o 
  -1   7  12       60.29       59.16      7.35 o 
   0   7  12       34.88       35.34      6.52 o 
   1   7  12       56.23       57.71      7.36 o 
   2   7  12       40.37       32.81      9.47 o 
  -9   8  12        2.14        5.71      5.92 o 
  -8   8  12        5.32        3.39      5.63 o 
  -7   8  12        2.99        6.00      5.49 o 
  -6   8  12       25.20       54.98      7.26 o 
  -5   8  12      284.74      282.57     16.07 o 
  -4   8  12       85.86       92.52      9.44 o 
  -3   8  12      159.53      176.13     15.15 o 
  -2   8  12       30.30       36.76      6.08 o 
  -1   8  12      188.39      200.79     11.47 o 
   0   8  12        0.22        3.96      5.18 o 
   1   8  12       30.30       37.41      6.67 o 
  -7   9  12        4.53        7.69      5.69 o 
  -6   9  12       68.34       68.78      7.97 o 
  -5   9  12       69.06       83.11      8.37 o 
  -4   9  12      156.49      173.97     10.50 o 
  -3   9  12       62.81       75.89      7.52 o 
  -2   9  12       82.23       83.74      7.92 o 
   0 -16  13       81.13       67.49      7.17 o 
   1 -16  13      110.06       97.01     10.22 o 
   2 -16  13       97.32      106.43      8.77 o 
   3 -16  13       31.19       34.19      6.67 o 
   4 -16  13        2.33        0.00      5.14 o 
   5 -16  13       62.55       55.41      7.17 o 
   6 -16  13       11.52       17.61      5.72 o 
   7 -16  13      171.57      182.44     10.89 o 
  -2 -15  13      242.81      286.61     12.95 o 
  -1 -15  13       82.12      100.29      8.16 o 
   0 -15  13      263.68      272.26     30.62 o 
   1 -15  13       35.94       31.96      5.92 o 
   2 -15  13      246.68      266.91     13.55 o 
   3 -15  13        0.85        0.00      4.57 o 
   4 -15  13        3.36        9.42      4.91 o 
   5 -15  13       38.12       45.89      6.47 o 
   6 -15  13       30.80       30.78      6.07 o 
   7 -15  13      211.24      215.47     15.82 o 
   8 -15  13       30.07       30.44      9.79 o 
  -3 -14  13      295.73      278.27     23.28 o 
  -2 -14  13        5.39       12.02      5.01 o 
  -1 -14  13        1.64        7.99      4.92 o 
   0 -14  13      291.64      265.57     16.64 o 
   1 -14  13       84.51       79.03      7.47 o 
   2 -14  13       30.29       31.89      5.93 o 
   3 -14  13        1.49        0.37      4.66 o 
   4 -14  13        0.44        4.60      6.99 o 
   5 -14  13      198.76      188.60     14.62 o 
   6 -14  13      275.56      256.93     11.68 o 
   7 -14  13      349.98      350.42     19.69 o 
   8 -14  13        8.54       19.94      8.87 o 
   9 -14  13      130.65      136.67     14.83 o 
  -4 -13  13        7.91       20.04      5.42 o 
  -3 -13  13      167.83      188.11     11.64 o 
  -2 -13  13        5.91        0.79      4.46 o 
  -1 -13  13       13.60        0.00      4.17 o 
   0 -13  13      180.49      171.21      9.78 o 
   1 -13  13       29.50       40.67      6.09 o 
   2 -13  13      352.12      324.59     32.00 o 
   3 -13  13        3.56        0.16      4.50 o 
   4 -13  13       74.98       78.88      7.98 o 
   5 -13  13      644.72      622.11     17.82 o 
   6 -13  13      202.64      202.50     10.17 o 
   7 -13  13      657.30      676.83     28.53 o 
   8 -13  13        2.17        0.00      7.66 o 
   9 -13  13      136.89      129.22     14.26 o 
  -5 -12  13      115.96      152.36      9.74 o 
  -4 -12  13        0.00       10.77      4.91 o 
  -3 -12  13      106.92       73.71      6.96 o 
  -2 -12  13       45.27       53.16      6.12 o 
  -1 -12  13        7.60        7.07      4.58 o 
   0 -12  13      102.03      100.60     10.40 o 
   1 -12  13      117.64      127.33     15.22 o 
   2 -12  13      288.45      295.19     11.84 o 
   3 -12  13        0.34        0.00      5.57 o 
   4 -12  13      124.78      118.23      8.02 o 
   5 -12  13      111.85       94.67      7.81 o 
   6 -12  13       67.70       63.63      6.42 o 
   7 -12  13      177.67      201.32     15.82 o 
   8 -12  13      154.13      172.93     15.11 o 
   9 -12  13       36.04       57.98     11.21 o 
  10 -12  13        2.20        4.03      6.35 o 
  -6 -11  13       89.85       86.96      7.83 o 
  -5 -11  13       58.13       50.63      6.50 o 
  -4 -11  13        3.40        4.59      4.55 o 
  -3 -11  13      295.45      328.14     12.77 o 
  -2 -11  13       63.31       55.99      9.93 o 
  -1 -11  13      544.54      493.80     15.18 o 
   0 -11  13       57.78       68.87     17.28 o 
   1 -11  13      417.91      434.07     20.90 o 
   2 -11  13      162.97      157.50      8.70 o 
   3 -11  13      455.42      407.58     19.55 o 
   4 -11  13      242.88      225.93     13.77 o 
   5 -11  13      694.07      696.69     34.49 o 
   6 -11  13       40.94       48.05      6.63 o 
   7 -11  13      478.60      559.74     25.48 o 
   8 -11  13       12.20       12.63      7.59 o 
   9 -11  13       24.02       18.31      8.16 o 
  10 -11  13        3.13        6.54      5.85 o 
  -7 -10  13      346.14      377.81     14.36 o 
  -6 -10  13      281.73      293.76     12.40 o 
  -5 -10  13      213.86      244.18     19.27 o 
  -4 -10  13        3.08        0.40      4.11 o 
  -3 -10  13      425.11      332.92     12.62 o 
  -2 -10  13       11.58       10.03      3.81 o 
  -1 -10  13        5.72        7.73      4.08 o 
   0 -10  13      401.61      434.29     13.82 o 
   1 -10  13        6.86       11.85      4.57 o 
   2 -10  13     1455.04     1330.10     26.41 o 
   3 -10  13       67.35       58.08      5.92 o 
   4 -10  13      138.52      146.78     12.45 o 
   5 -10  13       88.82      108.09      7.21 o 
   6 -10  13       22.50       14.29      4.47 o 
   7 -10  13      127.73      107.65     11.21 o 
   8 -10  13       48.28       64.29      9.93 o 
   9 -10  13      142.03      140.29     10.64 o 
  10 -10  13       36.55       50.18      8.15 o 
  11 -10  13        3.86        3.65      6.19 o 
  -8  -9  13       57.15       55.48      8.55 o 
  -7  -9  13      308.08      265.26     15.04 o 
  -6  -9  13       43.06       41.14      8.55 o 
  -5  -9  13      311.71      257.01     21.25 o 
  -4  -9  13      402.89      442.47     17.00 o 
  -3  -9  13       11.28       18.05      6.63 o 
  -2  -9  13       60.28       39.89      6.14 o 
  -1  -9  13        2.47        0.00      3.59 o 
   0  -9  13       18.07       15.71      4.55 o 
   1  -9  13      126.99      118.53      7.38 o 
   2  -9  13      703.02      693.87     17.29 o 
   3  -9  13      425.53      385.77     12.45 o 
   4  -9  13      232.47      243.82     10.02 o 
   5  -9  13      134.12      146.07      9.47 o 
   6  -9  13       95.53       86.54      9.22 o 
   7  -9  13      415.87      431.73     21.71 o 
   8  -9  13       31.92       18.45      7.10 o 
   9  -9  13      465.15      449.78     24.48 o 
  10  -9  13       34.93       35.34      7.60 o 
  11  -9  13       21.09       20.35      7.10 o 
  -9  -8  13       66.10       94.88     11.28 o 
  -8  -8  13       21.74       37.32      5.59 o 
  -7  -8  13       46.16       57.74      6.54 o 
  -6  -8  13       13.99       19.39      4.98 o 
  -5  -8  13       52.84       74.87      6.60 o 
  -4  -8  13       27.07       22.11      4.81 o 
  -3  -8  13      320.91      305.10     12.13 o 
  -2  -8  13        7.62        6.95      4.03 o 
  -1  -8  13     1216.55     1272.43     25.41 o 
   0  -8  13        0.97        0.00      3.85 o 
   1  -8  13       66.08       61.50      6.67 o 
   2  -8  13      312.75      271.66     12.70 o 
   3  -8  13      130.44      122.25      7.27 o 
   4  -8  13      693.74      653.09     16.48 o 
   5  -8  13      357.93      314.80     11.28 o 
   6  -8  13      169.46      184.07     13.70 o 
   7  -8  13       57.77       62.30      8.94 o 
   8  -8  13      141.56      139.26      9.57 o 
   9  -8  13      579.69      617.68     34.03 o 
  10  -8  13      149.10      152.27      8.44 o 
  11  -8  13      153.99      178.83     13.34 o 
  -9  -7  13       38.25       27.60      7.66 o 
  -8  -7  13       53.23       39.73      5.79 o 
  -7  -7  13        0.80        0.00      4.11 o 
  -6  -7  13       95.39      104.11      7.61 o 
  -5  -7  13      180.84      144.74      8.35 o 
  -4  -7  13       36.60       39.97      5.39 o 
  -3  -7  13      196.56      163.44      8.50 o 
  -2  -7  13      283.95      274.92     10.67 o 
  -1  -7  13     1197.45     1107.71     23.08 o 
   0  -7  13       14.36       14.32      4.49 o 
   1  -7  13      103.34       85.88      7.34 o 
   2  -7  13        8.80        6.75      3.91 o 
   3  -7  13        0.21        1.12      7.24 o 
   4  -7  13     1238.86     1189.93     23.86 o 
   5  -7  13      183.18      200.05      9.01 o 
   6  -7  13       15.12       13.06      5.89 o 
   7  -7  13      280.89      273.13     16.82 o 
   8  -7  13       65.23       77.72      6.27 o 
   9  -7  13      512.70      511.93     14.25 o 
  10  -7  13        1.47        0.00      5.96 o 
  11  -7  13       79.87       67.60      7.85 o 
 -10  -6  13       62.04       71.32     10.43 o 
  -9  -6  13        0.18        6.10      6.67 o 
  -8  -6  13       19.47       44.45      5.84 o 
  -7  -6  13      192.93      206.03     10.18 o 
  -6  -6  13      248.63      249.09     14.87 o 
  -5  -6  13      228.70      258.36     10.78 o 
  -4  -6  13      171.80      173.91      8.86 o 
  -3  -6  13      142.07      168.60      8.40 o 
  -2  -6  13       24.16       25.98      4.54 o 
  -1  -6  13     2111.03     2116.39     35.62 o 
   0  -6  13      162.70      189.91      8.80 o 
   1  -6  13     1328.14     1240.14     24.18 o 
   2  -6  13        1.15        0.00      3.67 o 
   3  -6  13      162.60      161.49      8.05 o 
   4  -6  13       50.71       60.03      5.67 o 
   5  -6  13      120.34      109.07     22.85 o 
   6  -6  13      111.79      104.94      7.02 o 
   7  -6  13        1.69        5.27      4.04 o 
   8  -6  13        6.85       16.36      5.78 o 
   9  -6  13       79.23       92.49      6.82 o 
  10  -6  13       68.89       76.20      7.95 o 
 -10  -5  13      154.23      157.53     14.12 o 
  -9  -5  13        0.27        8.61      4.60 o 
  -8  -5  13       94.31       47.18      5.96 o 
  -7  -5  13      213.58      202.12     11.18 o 
  -6  -5  13      191.35      175.38      9.15 o 
  -5  -5  13      879.60      829.08     19.85 o 
  -4  -5  13      243.00      228.12      9.69 o 
  -3  -5  13      174.96      134.97      7.75 o 
  -2  -5  13      459.78      487.22     14.12 o 
  -1  -5  13      135.23      123.31      7.40 o 
   0  -5  13      114.32      130.89      7.36 o 
   1  -5  13        7.05       12.34      5.00 o
[truncated: 78,802 more chars]
